# Supplementary material for: Relevance of polymorphisms in TLR2/4 genes and their association with plasma cytokines for schizophrenia
Source: Genes Immun. 2026 Feb 26;27(2):203–9. doi: 10.1038/s41435-026-00383-5 (PMC13086572; doi:10.1038/s41435-026-00383-5)
Supplement: Supplementary file 1 — Supplementary Table 1 [file 41435_2026_383_MOESM1_ESM.xlsx]

## Sheet: IL6
	Supplementary Table 1: Statistical correlations of SNPs in the TLR2 gene with inflammatory marker and cognitive variables
Controls															Cases
Linear Regression Additive Model										Multiple test correction					Linear Regression Additive Model										Multiple test correction
CHR	SNP	BP	A1	TEST	NMISS	BETA	STAT	P		CHR	SNP	UNADJ	FDR_BH		CHR	SNP	BP	A1	TEST	NMISS	BETA	STAT	P		CHR	SNP	UNADJ	FDR_BH
4	rs72731630	154595556	G	ADD	179	0.1285	0.5357	0.5928		4	rs33960694	0.1574	0.8721		4	rs72731630	154595556	G	ADD	84	-0.2318	-0.1776	0.8595		4	rs113378982	0.001976	0.06621
4	rs79881951	154596162	T	ADD	179	-0.2757	-0.8375	0.4035		4	rs62323856	0.1804	0.8721		4	rs79881951	154596162	T	ADD	84	-0.2798	-0.1625	0.8714		4	rs5743704	0.001976	0.06621
4	rs35072113	154597661	T	ADD	179	0.03972	0.218	0.8277		4	rs3804100	0.1886	0.8721		4	rs35072113	154597661	T	ADD	84	-1.096	-1.086	0.2807		4	rs76112010	0.1563	0.8806
4	rs11726873	154597662	A	ADD	179	-0.1217	-0.6464	0.5188		4	4:154618015:CA:CAA	0.3002	0.8721		4	rs11726873	154597662	A	ADD	84	1.042	1.126	0.2637		4	rs6811309	0.1687	0.8806
4	rs112090600	154598000	T	ADD	179	-0.2757	-0.8375	0.4035		4	rs3804099	0.3527	0.8721		4	rs112090600	154598000	T	ADD	84	-0.2798	-0.1625	0.8714		4	rs7696323	0.1701	0.8806
4	rs5863057	154598177	TA	ADD	179	0.03972	0.218	0.8277		4	rs72731633	0.3541	0.8721		4	rs5863057	154598177	TA	ADD	84	-1.096	-1.086	0.2807		4	rs6811715	0.1909	0.8806
4	rs111701913	154598557	G	ADD	179	-0.1486	-0.5209	0.6031		4	rs13147967	0.3541	0.8721		4	rs111701913	154598557	G	ADD	84	-0.6484	-0.4205	0.6753		4	rs4696480	0.2043	0.8806
4	rs6535936	154598676	A	ADD	179	-0.03544	-0.1778	0.8591		4	rs5743700	0.3667	0.8721		4	rs6535936	154598676	A	ADD	84	1.133	1.221	0.2258		4	rs4696479	0.2093	0.8806
4	rs6535937	154598740	C	ADD	179	-0.03544	-0.1778	0.8591		4	rs55699629	0.3799	0.8721		4	rs6535937	154598740	C	ADD	84	1.133	1.221	0.2258		4	rs59341165	0.2093	0.8806
4	rs77479941	154598840	T	ADD	179	-0.2757	-0.8375	0.4035		4	rs115751519	0.3853	0.8721		4	rs77479941	154598840	T	ADD	84	-0.2798	-0.1625	0.8714		4	rs7682814	0.2093	0.8806
4	rs74679246	154599460	C	ADD	179	-0.2757	-0.8375	0.4035		4	rs79881951	0.4035	0.8721		4	rs74679246	154599460	C	ADD	84	-0.2798	-0.1625	0.8714		4	rs4696478	0.2104	0.8806
4	rs13150331	154599622	G	ADD	179	0.05107	0.2768	0.7823		4	rs112090600	0.4035	0.8721		4	rs13150331	154599622	G	ADD	84	-1.096	-1.086	0.2807		4	rs6535936	0.2258	0.8806
4	rs34569706	154600806	TTCCTGCTGA	ADD	179	-0.1217	-0.6464	0.5188		4	rs77479941	0.4035	0.8721		4	rs34569706	154600806	TTCCTGCTGA	ADD	84	1.042	1.126	0.2637		4	rs6535937	0.2258	0.8806
4	rs56084105	154601475	A	ADD	179	0.1285	0.5357	0.5928		4	rs74679246	0.4035	0.8721		4	rs56084105	154601475	A	ADD	84	-0.2318	-0.1776	0.8595		4	rs139963143	0.2258	0.8806
4	rs139963143	154601750	A	ADD	179	-0.03544	-0.1778	0.8591		4	rs113963880	0.4035	0.8721		4	rs139963143	154601750	A	ADD	84	1.133	1.221	0.2258		4	rs56346547	0.2358	0.8806
4	rs111939063	154601876	T	ADD	179	-0.1683	-0.7342	0.4638		4	rs116309791	0.4035	0.8721		4	rs111939063	154601876	T	ADD	84	-0.4946	-0.4252	0.6719		4	rs33960694	0.2437	0.8806
4	rs113963880	154601883	G	ADD	179	-0.2757	-0.8375	0.4035		4	rs79620165	0.4035	0.8721		4	rs113963880	154601883	G	ADD	84	-0.2798	-0.1625	0.8714		4	rs11726873	0.2637	0.8806
4	rs4696478	154602079	T	ADD	179	-0.03544	-0.1778	0.8591		4	rs75160897	0.4035	0.8721		4	rs4696478	154602079	T	ADD	84	1.166	1.263	0.2104		4	rs34569706	0.2637	0.8806
4	rs116309791	154602144	T	ADD	179	-0.2757	-0.8375	0.4035		4	rs5743688	0.4068	0.8721		4	rs116309791	154602144	T	ADD	84	-0.3998	-0.2249	0.8226		4	rs35072113	0.2807	0.8806
4	rs4696479	154602210	G	ADD	179	-0.03544	-0.1778	0.8591		4	rs1816702	0.4068	0.8721		4	rs4696479	154602210	G	ADD	84	1.168	1.266	0.2093		4	rs5863057	0.2807	0.8806
4	rs59341165	154603295	TC	ADD	179	-0.03544	-0.1778	0.8591		4	rs6843605	0.4068	0.8721		4	rs59341165	154603295	TC	ADD	84	1.168	1.266	0.2093		4	rs13150331	0.2807	0.8806
4	rs7682814	154603605	A	ADD	179	-0.03544	-0.1778	0.8591		4	rs1898831	0.414	0.8721		4	rs7682814	154603605	A	ADD	84	1.168	1.266	0.2093		4	rs10222800	0.2891	0.8806
4	rs76112010	154603862	A	ADD	179	-0.03544	-0.1778	0.8591		4	rs74341183	0.414	0.8721		4	rs76112010	154603862	A	ADD	84	1.339	1.431	0.1563		4	rs3804099	0.3077	0.8963
4	rs77521392	154604794	C	ADD	179	-0.1709	-0.3589	0.7201		4	rs4696483	0.414	0.8721		4	rs77521392	154604794	C	ADD	84	-1.025	-0.5064	0.614		4	rs397995862	0.3663	0.9188
4	rs79620165	154604971	A	ADD	179	-0.2757	-0.8375	0.4035		4	rs111939063	0.4638	0.8721		4	rs79620165	154604971	A	ADD	84	-0.3998	-0.2249	0.8226		4	rs1439164	0.3666	0.9188
4	rs111200466	154605463	C	ADD	179	0.1357	0.5584	0.5773		4	rs1439164	0.4828	0.8721		4	rs111200466	154605463	C	ADD	84	-0.2009	-0.1457	0.8845		4	rs13115230	0.4014	0.9188
4	rs56346547	154605617	C	ADD	179	-0.1217	-0.6464	0.5188		4	rs11726873	0.5188	0.8721		4	rs56346547	154605617	C	ADD	84	1.11	1.195	0.2358		4	rs13123230	0.4014	0.9188
4	rs7696323	154605745	T	ADD	179	-0.03572	-0.1848	0.8536		4	rs34569706	0.5188	0.8721		4	rs7696323	154605745	T	ADD	84	1.281	1.385	0.1701		4	rs7656411	0.4661	0.9188
4	rs75160897	154606301	T	ADD	179	-0.2757	-0.8375	0.4035		4	rs56346547	0.5188	0.8721		4	rs75160897	154606301	T	ADD	84	-0.3998	-0.2249	0.8226		4	rs11938228	0.4701	0.9188
4	rs72731633	154606341	A	ADD	179	-0.2807	-0.9291	0.3541		4	rs147311791	0.541	0.8721		4	rs72731633	154606341	A	ADD	84	-0.5251	-0.3862	0.7004		4	rs62323856	0.494	0.9188
4	rs4696480	154607126	T	ADD	179	-0.04329	-0.2407	0.8101		4	rs111200466	0.5773	0.8721		4	rs4696480	154607126	T	ADD	84	-1.281	-1.28	0.2043		4	rs1898830	0.5041	0.9188
4	rs5743688	154607368	A	ADD	179	-0.2543	-0.8316	0.4068		4	rs72731630	0.5928	0.8721		4	rs5743688	154607368	A	ADD	84	-0.2322	-0.137	0.8914		4	rs11099894	0.5094	0.9188
4	rs1898830	154608453	G	ADD	179	0.06896	0.3829	0.7023		4	rs56084105	0.5928	0.8721		4	rs1898830	154608453	G	ADD	84	-0.6526	-0.6712	0.5041		4	rs7675718	0.5577	0.9188
4	rs1816702	154609523	T	ADD	179	-0.2543	-0.8316	0.4068		4	rs62323831	0.5928	0.8721		4	rs1816702	154609523	T	ADD	84	-0.7945	-0.5028	0.6165		4	rs7694512	0.5577	0.9188
4	rs62323831	154610018	A	ADD	179	0.1285	0.5357	0.5928		4	rs1898832	0.5928	0.8721		4	rs62323831	154610018	A	ADD	84	-0.2318	-0.1776	0.8595		4	rs13147967	0.5674	0.9188
4	rs13147967	154611516	G	ADD	179	-0.2807	-0.9291	0.3541		4	rs111701913	0.6031	0.8721		4	rs13147967	154611516	G	ADD	84	-0.7555	-0.5744	0.5674		4	rs1898831	0.5674	0.9188
4	rs6811309	154611702	A	ADD	179	-0.03544	-0.1778	0.8591		4	rs7675718	0.6994	0.8721		4	rs6811309	154611702	A	ADD	84	1.306	1.389	0.1687		4	rs4696483	0.6119	0.9188
4	rs6811715	154611877	G	ADD	179	-0.04329	-0.2407	0.8101		4	rs7694512	0.6994	0.8721		4	rs6811715	154611877	G	ADD	84	-1.304	-1.319	0.1909		4	rs77521392	0.614	0.9188
4	rs397995862	154612382	CA	ADD	179	0.04576	0.2506	0.8024		4	rs12510187	0.6994	0.8721		4	rs397995862	154612382	CA	ADD	84	-0.8998	-0.9086	0.3663		4	rs147738302	0.614	0.9188
4	rs6843605	154612747	T	ADD	179	-0.2543	-0.8316	0.4068		4	rs13105517	0.6994	0.8721		4	rs6843605	154612747	T	ADD	84	-0.7945	-0.5028	0.6165		4	rs1816702	0.6165	0.9188
4	rs115751519	154613720	T	ADD	179	0.6025	0.8703	0.3853		4	rs1898830	0.7023	0.8721		4	rs115751519	154613720	T	ADD	84	1.842	0.4725	0.6379		4	rs6843605	0.6165	0.9188
4	rs147738302	154613806	C	ADD	179	-0.1709	-0.3589	0.7201		4	rs11938228	0.7104	0.8721		4	rs147738302	154613806	C	ADD	84	-1.025	-0.5064	0.614		4	rs115751519	0.6379	0.9188
4	rs11099894	154614594	T	ADD	179	0.05796	0.325	0.7456		4	rs77521392	0.7201	0.8721		4	rs11099894	154614594	T	ADD	84	-0.6632	-0.6628	0.5094		4	rs12510187	0.6398	0.9188
4	rs113378982	154614895	G	ADD	179	0.07911	0.1877	0.8514		4	rs147738302	0.7201	0.8721		4	rs113378982	154614895	G	ADD	84	6.952	3.201	0.001976		4	rs13105517	0.6398	0.9188
4	rs10222800	154615237	A	ADD	179	-0.04716	-0.2544	0.7995		4	rs11099894	0.7456	0.8721		4	rs10222800	154615237	A	ADD	84	0.9637	1.067	0.2891		4	rs111939063	0.6719	0.9188
4	rs7675718	154615238	A	ADD	179	0.06881	0.3868	0.6994		4	rs13123230	0.7542	0.8721		4	rs7675718	154615238	A	ADD	84	-0.5808	-0.5887	0.5577		4	rs111701913	0.6753	0.9188
4	rs1898831	154617183	G	ADD	179	-0.2422	-0.8188	0.414		4	rs13150331	0.7823	0.8721		4	rs1898831	154617183	G	ADD	84	-0.7555	-0.5744	0.5674		4	rs72731633	0.7004	0.9188
4	rs1898832	154617263	C	ADD	179	0.1285	0.5357	0.5928		4	rs13115230	0.7986	0.8721		4	rs1898832	154617263	C	ADD	84	-0.2318	-0.1776	0.8595		4	rs55699629	0.7404	0.9188
4	rs74341183	154617711	G	ADD	179	-0.2422	-0.8188	0.414		4	rs10222800	0.7995	0.8721		4	rs74341183	154617711	G	ADD	84	-0.2839	-0.2033	0.8395		4	rs116309791	0.8226	0.9188
4	rs7694512	154617860	T	ADD	179	0.06881	0.3868	0.6994		4	rs397995862	0.8024	0.8721		4	rs7694512	154617860	T	ADD	84	-0.5808	-0.5887	0.5577		4	rs79620165	0.8226	0.9188
4	4:154618015:CA:CAA	154618015	CAA	ADD	179	-0.318	-1.039	0.3002		4	rs4696480	0.8101	0.8721		4	4:154618015:CA:CAA	154618015	CAA	ADD	84	-0.1365	-0.09519	0.9244		4	rs75160897	0.8226	0.9188
4	rs55699629	154618015	CA	ADD	179	-0.2578	-0.8803	0.3799		4	rs6811715	0.8101	0.8721		4	rs55699629	154618015	CA	ADD	84	-0.4531	-0.3324	0.7404		4	rs147311791	0.8264	0.9188
4	rs4696483	154619255	T	ADD	179	-0.2422	-0.8188	0.414		4	rs35072113	0.8277	0.8721		4	rs4696483	154619255	T	ADD	84	-0.6775	-0.5094	0.6119		4	rs74341183	0.8395	0.9188
4	rs13115230	154619274	T	ADD	179	0.04599	0.2555	0.7986		4	rs5863057	0.8277	0.8721		4	rs13115230	154619274	T	ADD	84	-0.8364	-0.8437	0.4014		4	rs72731630	0.8595	0.9188
4	rs13123230	154620585	G	ADD	179	0.05707	0.3136	0.7542		4	rs113378982	0.8514	0.8721		4	rs13123230	154620585	G	ADD	84	-0.8364	-0.8437	0.4014		4	rs56084105	0.8595	0.9188
4	rs12510187	154621502	A	ADD	179	0.06881	0.3868	0.6994		4	rs5743704	0.8514	0.8721		4	rs12510187	154621502	A	ADD	84	-0.4761	-0.4697	0.6398		4	rs62323831	0.8595	0.9188
4	rs11938228	154621946	A	ADD	179	0.06739	0.3719	0.7104		4	rs7696323	0.8536	0.8721		4	rs11938228	154621946	A	ADD	84	-0.7356	-0.7259	0.4701		4	rs1898832	0.8595	0.9188
4	rs147311791	154622256	C	ADD	179	0.5882	0.6125	0.541		4	rs6535936	0.8591	0.8721		4	rs147311791	154622256	C	ADD	84	-0.6386	-0.2201	0.8264		4	rs79881951	0.8714	0.9188
4	rs1439164	154622649	C	ADD	179	-0.1632	-0.7033	0.4828		4	rs6535937	0.8591	0.8721		4	rs1439164	154622649	C	ADD	84	-0.9937	-0.9081	0.3666		4	rs112090600	0.8714	0.9188
4	rs33960694	154622922	TA	ADD	179	-0.2531	-1.42	0.1574		4	rs139963143	0.8591	0.8721		4	rs33960694	154622922	TA	ADD	84	-1.065	-1.175	0.2437		4	rs77479941	0.8714	0.9188
4	rs13105517	154622950	A	ADD	179	0.06881	0.3868	0.6994		4	rs4696478	0.8591	0.8721		4	rs13105517	154622950	A	ADD	84	-0.4761	-0.4697	0.6398		4	rs74679246	0.8714	0.9188
4	rs62323856	154623149	C	ADD	179	-0.2903	-1.345	0.1804		4	rs4696479	0.8591	0.8721		4	rs62323856	154623149	C	ADD	84	-0.7705	-0.6872	0.494		4	rs113963880	0.8714	0.9188
4	rs3804099	154624656	C	ADD	179	-0.1563	-0.9319	0.3527		4	rs59341165	0.8591	0.8721		4	rs3804099	154624656	C	ADD	84	-0.9597	-1.027	0.3077		4	rs111200466	0.8845	0.9188
4	rs3804100	154625409	C	ADD	179	0.4833	1.32	0.1886		4	rs7682814	0.8591	0.8721		4	rs3804100	154625409	C	ADD	84	-0.2728	-0.1424	0.8872		4	rs3804100	0.8872	0.9188
4	rs5743700	154625682	T	ADD	179	-0.3617	-0.9051	0.3667		4	rs76112010	0.8591	0.8721		4	rs5743700	154625682	T	ADD	84	-0.1656	-0.08861	0.9296		4	rs5743688	0.8914	0.9188
4	rs5743704	154625951	A	ADD	179	0.07911	0.1877	0.8514		4	rs6811309	0.8591	0.8721		4	rs5743704	154625951	A	ADD	84	6.952	3.201	0.001976		4	4:154618015:CA:CAA	0.9244	0.9296
4	rs7656411	154627655	G	ADD	179	0.01073	0.0553	0.956		4	rs7656411	0.956	0.956		4	rs7656411	154627655	G	ADD	84	-0.8035	-0.7325	0.4661		4	rs5743700	0.9296	0.9296

## Sheet: IL8
Controls															Cases
Linear Regression Additive Model										Multiple test correction					Linear Regression Additive Model										Multiple test correction
CHR	SNP	BP	A1	TEST	NMISS	BETA	STAT	P		CHR	SNP	UNADJ	FDR_BH		CHR	SNP	BP	A1	TEST	NMISS	BETA	STAT	P		CHR	SNP	UNADJ	FDR_BH
4	rs72731630	154595556	G	ADD	171	-0.2146	-0.5756	0.5657		4	rs111701913	0.006621	0.3581		4	rs72731630	154595556	G	ADD	84	0.6189	0.7185	0.4746		4	rs115751519	7.478e-07	5.01e-05
4	rs79881951	154596162	T	ADD	171	0.9389	1.864	0.06413		4	rs11726873	0.04904	0.3581		4	rs79881951	154596162	T	ADD	84	0.3479	0.2981	0.7664		4	rs74341183	0.2721	0.9844
4	rs35072113	154597661	T	ADD	171	-0.4144	-1.475	0.1422		4	rs34569706	0.04904	0.3581		4	rs35072113	154597661	T	ADD	84	-0.4848	-0.7468	0.4574		4	rs55699629	0.3171	0.9844
4	rs11726873	154597662	A	ADD	171	0.5715	1.983	0.04904		4	rs56346547	0.04904	0.3581		4	rs11726873	154597662	A	ADD	84	0.1108	0.1865	0.8525		4	rs113378982	0.3259	0.9844
4	rs112090600	154598000	T	ADD	171	0.9389	1.864	0.06413		4	rs79881951	0.06413	0.3581		4	rs112090600	154598000	T	ADD	84	0.3479	0.2981	0.7664		4	rs5743704	0.3259	0.9844
4	rs5863057	154598177	TA	ADD	171	-0.4144	-1.475	0.1422		4	rs112090600	0.06413	0.3581		4	rs5863057	154598177	TA	ADD	84	-0.4848	-0.7468	0.4574		4	4:154618015:CA:CAA	0.3497	0.9844
4	rs111701913	154598557	G	ADD	171	1.179	2.75	0.006621		4	rs77479941	0.06413	0.3581		4	rs111701913	154598557	G	ADD	84	-0.6596	-0.6629	0.5093		4	rs116309791	0.4149	0.9844
4	rs6535936	154598676	A	ADD	171	0.2888	0.9483	0.3444		4	rs74679246	0.06413	0.3581		4	rs6535936	154598676	A	ADD	84	0.02066	0.03481	0.9723		4	rs79620165	0.4149	0.9844
4	rs6535937	154598740	C	ADD	171	0.2888	0.9483	0.3444		4	rs113963880	0.06413	0.3581		4	rs6535937	154598740	C	ADD	84	0.02066	0.03481	0.9723		4	rs75160897	0.4149	0.9844
4	rs77479941	154598840	T	ADD	171	0.9389	1.864	0.06413		4	rs116309791	0.06413	0.3581		4	rs77479941	154598840	T	ADD	84	0.3479	0.2981	0.7664		4	rs72731633	0.4265	0.9844
4	rs74679246	154599460	C	ADD	171	0.9389	1.864	0.06413		4	rs79620165	0.06413	0.3581		4	rs74679246	154599460	C	ADD	84	0.3479	0.2981	0.7664		4	rs35072113	0.4574	0.9844
4	rs13150331	154599622	G	ADD	171	-0.3557	-1.246	0.2146		4	rs75160897	0.06413	0.3581		4	rs13150331	154599622	G	ADD	84	-0.4848	-0.7468	0.4574		4	rs5863057	0.4574	0.9844
4	rs34569706	154600806	TTCCTGCTGA	ADD	171	0.5715	1.983	0.04904		4	rs1898831	0.1005	0.4488		4	rs34569706	154600806	TTCCTGCTGA	ADD	84	0.1108	0.1865	0.8525		4	rs13150331	0.4574	0.9844
4	rs56084105	154601475	A	ADD	171	-0.2146	-0.5756	0.5657		4	rs74341183	0.1005	0.4488		4	rs56084105	154601475	A	ADD	84	0.6189	0.7185	0.4746		4	rs5743688	0.4723	0.9844
4	rs139963143	154601750	A	ADD	171	0.2888	0.9483	0.3444		4	rs4696483	0.1005	0.4488		4	rs139963143	154601750	A	ADD	84	0.02066	0.03481	0.9723		4	rs72731630	0.4746	0.9844
4	rs111939063	154601876	T	ADD	171	-0.06685	-0.1871	0.8518		4	rs55699629	0.122	0.5022		4	rs111939063	154601876	T	ADD	84	-0.01506	-0.01959	0.9844		4	rs56084105	0.4746	0.9844
4	rs113963880	154601883	G	ADD	171	0.9389	1.864	0.06413		4	rs35072113	0.1422	0.5022		4	rs113963880	154601883	G	ADD	84	0.3479	0.2981	0.7664		4	rs62323831	0.4746	0.9844
4	rs4696478	154602079	T	ADD	171	0.2888	0.9483	0.3444		4	rs5863057	0.1422	0.5022		4	rs4696478	154602079	T	ADD	84	0.01552	0.02633	0.9791		4	rs1898832	0.4746	0.9844
4	rs116309791	154602144	T	ADD	171	0.9389	1.864	0.06413		4	4:154618015:CA:CAA	0.1456	0.5022		4	rs116309791	154602144	T	ADD	84	-0.9855	-0.8197	0.4149		4	rs4696483	0.4783	0.9844
4	rs4696479	154602210	G	ADD	171	0.2888	0.9483	0.3444		4	rs13115230	0.1499	0.5022		4	rs4696479	154602210	G	ADD	84	-0.09092	-0.1543	0.8778		4	rs111701913	0.5093	0.9844
4	rs59341165	154603295	TC	ADD	171	0.2888	0.9483	0.3444		4	rs5743688	0.1918	0.5037		4	rs59341165	154603295	TC	ADD	84	-0.09092	-0.1543	0.8778		4	rs111200466	0.5231	0.9844
4	rs7682814	154603605	A	ADD	171	0.2888	0.9483	0.3444		4	rs1816702	0.1918	0.5037		4	rs7682814	154603605	A	ADD	84	-0.09092	-0.1543	0.8778		4	rs5743700	0.5458	0.9844
4	rs76112010	154603862	A	ADD	171	0.2888	0.9483	0.3444		4	rs6843605	0.1918	0.5037		4	rs76112010	154603862	A	ADD	84	-0.1262	-0.2115	0.8331		4	rs4696480	0.6004	0.9844
4	rs77521392	154604794	C	ADD	171	-0.7066	-0.9454	0.3458		4	rs72731633	0.2015	0.5037		4	rs77521392	154604794	C	ADD	84	0.07383	0.05525	0.9561		4	rs13147967	0.6752	0.9844
4	rs79620165	154604971	A	ADD	171	0.9389	1.864	0.06413		4	rs13147967	0.2015	0.5037		4	rs79620165	154604971	A	ADD	84	-0.9855	-0.8197	0.4149		4	rs1898831	0.6752	0.9844
4	rs111200466	154605463	C	ADD	171	-0.1535	-0.4058	0.6854		4	rs13150331	0.2146	0.5037		4	rs111200466	154605463	C	ADD	84	0.5841	0.6415	0.5231		4	rs56346547	0.6786	0.9844
4	rs56346547	154605617	C	ADD	171	0.5715	1.983	0.04904		4	rs397995862	0.2202	0.5037		4	rs56346547	154605617	C	ADD	84	-0.248	-0.4159	0.6786		4	rs11938228	0.6923	0.9844
4	rs7696323	154605745	T	ADD	171	0.2303	0.7792	0.4369		4	rs13123230	0.2247	0.5037		4	rs7696323	154605745	T	ADD	84	-0.08027	-0.1348	0.8931		4	rs1439164	0.6938	0.9844
4	rs75160897	154606301	T	ADD	171	0.9389	1.864	0.06413		4	rs5743700	0.2644	0.5037		4	rs75160897	154606301	T	ADD	84	-0.9855	-0.8197	0.4149		4	rs1898830	0.703	0.9844
4	rs72731633	154606341	A	ADD	171	0.5949	1.282	0.2015		4	rs11099894	0.2775	0.5037		4	rs72731633	154606341	A	ADD	84	-0.7214	-0.7994	0.4265		4	rs12510187	0.7106	0.9844
4	rs4696480	154607126	T	ADD	171	-0.1201	-0.4326	0.6659		4	rs11938228	0.2795	0.5037		4	rs4696480	154607126	T	ADD	84	-0.3407	-0.5259	0.6004		4	rs13105517	0.7106	0.9844
4	rs5743688	154607368	A	ADD	171	0.6151	1.311	0.1918		4	rs7675718	0.2819	0.5037		4	rs5743688	154607368	A	ADD	84	-0.8297	-0.7222	0.4723		4	rs10222800	0.7375	0.9844
4	rs1898830	154608453	G	ADD	171	-0.2403	-0.8595	0.3913		4	rs7694512	0.2819	0.5037		4	rs1898830	154608453	G	ADD	84	-0.2409	-0.3827	0.703		4	rs6811715	0.7554	0.9844
4	rs1816702	154609523	T	ADD	171	0.6151	1.311	0.1918		4	rs12510187	0.2819	0.5037		4	rs1816702	154609523	T	ADD	84	-0.2821	-0.2621	0.7939		4	rs7656411	0.7559	0.9844
4	rs62323831	154610018	A	ADD	171	-0.2146	-0.5756	0.5657		4	rs13105517	0.2819	0.5037		4	rs62323831	154610018	A	ADD	84	0.6189	0.7185	0.4746		4	rs62323856	0.7639	0.9844
4	rs13147967	154611516	G	ADD	171	0.5949	1.282	0.2015		4	rs6535936	0.3444	0.5037		4	rs13147967	154611516	G	ADD	84	-0.3679	-0.4206	0.6752		4	rs79881951	0.7664	0.9844
4	rs6811309	154611702	A	ADD	171	0.2888	0.9483	0.3444		4	rs6535937	0.3444	0.5037		4	rs6811309	154611702	A	ADD	84	-0.1229	-0.2046	0.8384		4	rs112090600	0.7664	0.9844
4	rs6811715	154611877	G	ADD	171	-0.1201	-0.4326	0.6659		4	rs139963143	0.3444	0.5037		4	rs6811715	154611877	G	ADD	84	-0.1999	-0.3126	0.7554		4	rs77479941	0.7664	0.9844
4	rs397995862	154612382	CA	ADD	171	-0.3475	-1.231	0.2202		4	rs4696478	0.3444	0.5037		4	rs397995862	154612382	CA	ADD	84	-0.1153	-0.1813	0.8566		4	rs74679246	0.7664	0.9844
4	rs6843605	154612747	T	ADD	171	0.6151	1.311	0.1918		4	rs4696479	0.3444	0.5037		4	rs6843605	154612747	T	ADD	84	-0.2821	-0.2621	0.7939		4	rs113963880	0.7664	0.9844
4	rs115751519	154613720	T	ADD	171	0.1992	0.1894	0.85		4	rs59341165	0.3444	0.5037		4	rs115751519	154613720	T	ADD	84	11.87	5.377	7.478e-07		4	rs1816702	0.7939	0.9844
4	rs147738302	154613806	C	ADD	171	-0.7066	-0.9454	0.3458		4	rs7682814	0.3444	0.5037		4	rs147738302	154613806	C	ADD	84	0.07383	0.05525	0.9561		4	rs6843605	0.7939	0.9844
4	rs11099894	154614594	T	ADD	171	-0.3009	-1.09	0.2775		4	rs76112010	0.3444	0.5037		4	rs11099894	154614594	T	ADD	84	-0.1363	-0.211	0.8334		4	rs33960694	0.8275	0.9844
4	rs113378982	154614895	G	ADD	171	0.2404	0.3755	0.7078		4	rs6811309	0.3444	0.5037		4	rs113378982	154614895	G	ADD	84	1.501	0.9885	0.3259		4	rs76112010	0.8331	0.9844
4	rs10222800	154615237	A	ADD	171	0.2035	0.7119	0.4775		4	rs77521392	0.3458	0.5037		4	rs10222800	154615237	A	ADD	84	-0.1949	-0.3363	0.7375		4	rs11099894	0.8334	0.9844
4	rs7675718	154615238	A	ADD	171	-0.2974	-1.08	0.2819		4	rs147738302	0.3458	0.5037		4	rs7675718	154615238	A	ADD	84	0.09548	0.1484	0.8824		4	rs6811309	0.8384	0.9844
4	rs1898831	154617183	G	ADD	171	0.7468	1.652	0.1005		4	rs1898830	0.3913	0.5487		4	rs1898831	154617183	G	ADD	84	-0.3679	-0.4206	0.6752		4	rs11726873	0.8525	0.9844
4	rs1898832	154617263	C	ADD	171	-0.2146	-0.5756	0.5657		4	rs62323856	0.3931	0.5487		4	rs1898832	154617263	C	ADD	84	0.6189	0.7185	0.4746		4	rs34569706	0.8525	0.9844
4	rs74341183	154617711	G	ADD	171	0.7468	1.652	0.1005		4	rs7696323	0.4369	0.5975		4	rs74341183	154617711	G	ADD	84	-1.02	-1.106	0.2721		4	rs397995862	0.8566	0.9844
4	rs7694512	154617860	T	ADD	171	-0.2974	-1.08	0.2819		4	rs10222800	0.4775	0.6399		4	rs7694512	154617860	T	ADD	84	0.09548	0.1484	0.8824		4	rs13115230	0.8617	0.9844
4	4:154618015:CA:CAA	154618015	CAA	ADD	171	0.6869	1.462	0.1456		4	rs33960694	0.4904	0.6443		4	4:154618015:CA:CAA	154618015	CAA	ADD	84	-0.8917	-0.9408	0.3497		4	rs13123230	0.8617	0.9844
4	rs55699629	154618015	CA	ADD	171	0.6966	1.554	0.122		4	rs3804100	0.5414	0.6768		4	rs55699629	154618015	CA	ADD	84	-0.9075	-1.007	0.3171		4	rs4696479	0.8778	0.9844
4	rs4696483	154619255	T	ADD	171	0.7468	1.652	0.1005		4	rs72731630	0.5657	0.6768		4	rs4696483	154619255	T	ADD	84	-0.6302	-0.7124	0.4783		4	rs59341165	0.8778	0.9844
4	rs13115230	154619274	T	ADD	171	-0.4013	-1.447	0.1499		4	rs56084105	0.5657	0.6768		4	rs13115230	154619274	T	ADD	84	0.1124	0.1748	0.8617		4	rs7682814	0.8778	0.9844
4	rs13123230	154620585	G	ADD	171	-0.3429	-1.219	0.2247		4	rs62323831	0.5657	0.6768		4	rs13123230	154620585	G	ADD	84	0.1124	0.1748	0.8617		4	rs7675718	0.8824	0.9844
4	rs12510187	154621502	A	ADD	171	-0.2974	-1.08	0.2819		4	rs1898832	0.5657	0.6768		4	rs12510187	154621502	A	ADD	84	0.2464	0.3724	0.7106		4	rs7694512	0.8824	0.9844
4	rs11938228	154621946	A	ADD	171	-0.3044	-1.085	0.2795		4	rs7656411	0.6461	0.7527		4	rs11938228	154621946	A	ADD	84	0.261	0.3972	0.6923		4	rs147311791	0.8927	0.9844
4	rs147311791	154622256	C	ADD	171	-0.574	-0.3941	0.694		4	rs4696480	0.6659	0.7527		4	rs147311791	154622256	C	ADD	84	0.2585	0.1353	0.8927		4	rs3804100	0.893	0.9844
4	rs1439164	154622649	C	ADD	171	-0.05447	-0.1504	0.8806		4	rs6811715	0.6659	0.7527		4	rs1439164	154622649	C	ADD	84	0.2852	0.3951	0.6938		4	rs7696323	0.8931	0.9844
4	rs33960694	154622922	TA	ADD	171	0.1906	0.6911	0.4904		4	rs111200466	0.6854	0.7527		4	rs33960694	154622922	TA	ADD	84	0.1342	0.2187	0.8275		4	rs77521392	0.9561	0.9844
4	rs13105517	154622950	A	ADD	171	-0.2974	-1.08	0.2819		4	rs147311791	0.694	0.7527		4	rs13105517	154622950	A	ADD	84	0.2464	0.3724	0.7106		4	rs147738302	0.9561	0.9844
4	rs62323856	154623149	C	ADD	171	0.2847	0.8563	0.3931		4	rs113378982	0.7078	0.7527		4	rs62323856	154623149	C	ADD	84	-0.2248	-0.3013	0.7639		4	rs6535936	0.9723	0.9844
4	rs3804099	154624656	C	ADD	171	0.07826	0.2964	0.7673		4	rs5743704	0.7078	0.7527		4	rs3804099	154624656	C	ADD	84	0.01759	0.02806	0.9777		4	rs6535937	0.9723	0.9844
4	rs3804100	154625409	C	ADD	171	-0.3569	-0.6119	0.5414		4	rs3804099	0.7673	0.8033		4	rs3804100	154625409	C	ADD	84	-0.171	-0.1349	0.893		4	rs139963143	0.9723	0.9844
4	rs5743700	154625682	T	ADD	171	0.6964	1.12	0.2644		4	rs115751519	0.85	0.8648		4	rs5743700	154625682	T	ADD	84	-0.7695	-0.6067	0.5458		4	rs3804099	0.9777	0.9844
4	rs5743704	154625951	A	ADD	171	0.2404	0.3755	0.7078		4	rs111939063	0.8518	0.8648		4	rs5743704	154625951	A	ADD	84	1.501	0.9885	0.3259		4	rs4696478	0.9791	0.9844
4	rs7656411	154627655	G	ADD	171	-0.1439	-0.46	0.6461		4	rs1439164	0.8806	0.8806		4	rs7656411	154627655	G	ADD	84	0.2248	0.312	0.7559		4	rs111939063	0.9844	0.9844

## Sheet: TNF
Controls															Cases
Linear Regression Additive Model										Multiple test correction					Linear Regression Additive Model										Multiple test correction
CHR	SNP	BP	A1	TEST	NMISS	BETA	STAT	P		CHR	SNP	UNADJ	FDR_BH		CHR	SNP	BP	A1	TEST	NMISS	BETA	STAT	P		CHR	SNP	UNADJ	FDR_BH
4	rs72731630	154595556	G	ADD	178	-0.001459	-0.0258	0.9794		4	rs115751519	0.01759	0.9969		4	rs72731630	154595556	G	ADD	87	-0.2367	-0.6775	0.5		4	rs11099894	0.02297	0.5036
4	rs79881951	154596162	T	ADD	178	0.01287	0.1657	0.8686		4	rs77521392	0.2179	0.9969		4	rs79881951	154596162	T	ADD	87	-0.1248	-0.2706	0.7874		4	rs1898830	0.02899	0.5036
4	rs35072113	154597661	T	ADD	178	-0.004097	-0.09547	0.9241		4	rs147738302	0.2179	0.9969		4	rs35072113	154597661	T	ADD	87	0.5215	2.035	0.0451		4	rs397995862	0.03226	0.5036
4	rs11726873	154597662	A	ADD	178	0.005277	0.1189	0.9055		4	rs7675718	0.4154	0.9969		4	rs11726873	154597662	A	ADD	87	-0.3212	-1.36	0.1776		4	rs35072113	0.0451	0.5036
4	rs112090600	154598000	T	ADD	178	0.01287	0.1657	0.8686		4	rs7694512	0.4154	0.9969		4	rs112090600	154598000	T	ADD	87	-0.1248	-0.2706	0.7874		4	rs5863057	0.0451	0.5036
4	rs5863057	154598177	TA	ADD	178	-0.004097	-0.09547	0.9241		4	rs12510187	0.4154	0.9969		4	rs5863057	154598177	TA	ADD	87	0.5215	2.035	0.0451		4	rs13150331	0.0451	0.5036
4	rs111701913	154598557	G	ADD	178	0.024	0.3569	0.7216		4	rs13105517	0.4154	0.9969		4	rs111701913	154598557	G	ADD	87	-0.1175	-0.2901	0.7725		4	rs4696480	0.06834	0.5498
4	rs6535936	154598676	A	ADD	178	0.001208	0.02575	0.9795		4	rs11099894	0.4806	0.9969		4	rs6535936	154598676	A	ADD	87	-0.2796	-1.198	0.2344		4	rs6811715	0.07954	0.5498
4	rs6535937	154598740	C	ADD	178	0.001208	0.02575	0.9795		4	rs55699629	0.5395	0.9969		4	rs6535937	154598740	C	ADD	87	-0.2796	-1.198	0.2344		4	4:154618015:CA:CAA	0.09752	0.5498
4	rs77479941	154598840	T	ADD	178	0.01287	0.1657	0.8686		4	rs1898831	0.5596	0.9969		4	rs77479941	154598840	T	ADD	87	-0.1248	-0.2706	0.7874		4	rs3804099	0.11	0.5498
4	rs74679246	154599460	C	ADD	178	0.01287	0.1657	0.8686		4	rs74341183	0.5596	0.9969		4	rs74679246	154599460	C	ADD	87	-0.1248	-0.2706	0.7874		4	rs74341183	0.1216	0.5498
4	rs13150331	154599622	G	ADD	178	0.003526	0.08111	0.9354		4	rs4696483	0.5596	0.9969		4	rs13150331	154599622	G	ADD	87	0.5215	2.035	0.0451		4	rs55699629	0.1234	0.5498
4	rs34569706	154600806	TTCCTGCTGA	ADD	178	0.005277	0.1189	0.9055		4	rs11938228	0.5764	0.9969		4	rs34569706	154600806	TTCCTGCTGA	ADD	87	-0.3212	-1.36	0.1776		4	rs56346547	0.1378	0.5498
4	rs56084105	154601475	A	ADD	178	-0.001459	-0.0258	0.9794		4	rs113378982	0.5795	0.9969		4	rs56084105	154601475	A	ADD	87	-0.2367	-0.6775	0.5		4	rs72731633	0.1462	0.5498
4	rs139963143	154601750	A	ADD	178	0.001208	0.02575	0.9795		4	rs5743704	0.5795	0.9969		4	rs139963143	154601750	A	ADD	87	-0.2796	-1.198	0.2344		4	rs4696483	0.1466	0.5498
4	rs111939063	154601876	T	ADD	178	0.01972	0.364	0.7163		4	rs1898830	0.5901	0.9969		4	rs111939063	154601876	T	ADD	87	-0.2646	-0.863	0.3907		4	rs7696323	0.1679	0.5498
4	rs113963880	154601883	G	ADD	178	0.01287	0.1657	0.8686		4	rs5743700	0.7081	0.9969		4	rs113963880	154601883	G	ADD	87	-0.1248	-0.2706	0.7874		4	rs13147967	0.1702	0.5498
4	rs4696478	154602079	T	ADD	178	0.001208	0.02575	0.9795		4	rs111939063	0.7163	0.9969		4	rs4696478	154602079	T	ADD	87	-0.2758	-1.188	0.2384		4	rs1898831	0.1702	0.5498
4	rs116309791	154602144	T	ADD	178	0.01287	0.1657	0.8686		4	rs13115230	0.7203	0.9969		4	rs116309791	154602144	T	ADD	87	-0.2388	-0.5017	0.6172		4	rs11726873	0.1776	0.5498
4	rs4696479	154602210	G	ADD	178	0.001208	0.02575	0.9795		4	rs111701913	0.7216	0.9969		4	rs4696479	154602210	G	ADD	87	-0.2664	-1.148	0.2544		4	rs34569706	0.1776	0.5498
4	rs59341165	154603295	TC	ADD	178	0.001208	0.02575	0.9795		4	rs10222800	0.7268	0.9969		4	rs59341165	154603295	TC	ADD	87	-0.2664	-1.148	0.2544		4	rs7656411	0.2001	0.5498
4	rs7682814	154603605	A	ADD	178	0.001208	0.02575	0.9795		4	4:154618015:CA:CAA	0.7422	0.9969		4	rs7682814	154603605	A	ADD	87	-0.2664	-1.148	0.2544		4	rs10222800	0.2103	0.5498
4	rs76112010	154603862	A	ADD	178	0.001208	0.02575	0.9795		4	rs72731633	0.7607	0.9969		4	rs76112010	154603862	A	ADD	87	-0.2765	-1.178	0.2423		4	rs6535936	0.2344	0.5498
4	rs77521392	154604794	C	ADD	178	0.1382	1.237	0.2179		4	rs13147967	0.7607	0.9969		4	rs77521392	154604794	C	ADD	87	-0.1053	-0.1933	0.8472		4	rs6535937	0.2344	0.5498
4	rs79620165	154604971	A	ADD	178	0.01287	0.1657	0.8686		4	rs3804100	0.8393	0.9969		4	rs79620165	154604971	A	ADD	87	-0.2388	-0.5017	0.6172		4	rs139963143	0.2344	0.5498
4	rs111200466	154605463	C	ADD	178	0.01044	0.1822	0.8556		4	rs13123230	0.8517	0.9969		4	rs111200466	154605463	C	ADD	87	-0.1401	-0.3786	0.706		4	rs6811309	0.2382	0.5498
4	rs56346547	154605617	C	ADD	178	0.005277	0.1189	0.9055		4	rs111200466	0.8556	0.9969		4	rs56346547	154605617	C	ADD	87	-0.354	-1.499	0.1378		4	rs4696478	0.2384	0.5498
4	rs7696323	154605745	T	ADD	178	-0.006394	-0.1405	0.8884		4	rs1439164	0.8646	0.9969		4	rs7696323	154605745	T	ADD	87	-0.3238	-1.391	0.1679		4	rs76112010	0.2423	0.5498
4	rs75160897	154606301	T	ADD	178	0.01287	0.1657	0.8686		4	rs79881951	0.8686	0.9969		4	rs75160897	154606301	T	ADD	87	-0.2388	-0.5017	0.6172		4	rs4696479	0.2544	0.5498
4	rs72731633	154606341	A	ADD	178	0.02175	0.305	0.7607		4	rs112090600	0.8686	0.9969		4	rs72731633	154606341	A	ADD	87	0.5271	1.467	0.1462		4	rs59341165	0.2544	0.5498
4	rs4696480	154607126	T	ADD	178	-0.000166	-0.00392	0.9969		4	rs77479941	0.8686	0.9969		4	rs4696480	154607126	T	ADD	87	0.4644	1.847	0.06834		4	rs7682814	0.2544	0.5498
4	rs5743688	154607368	A	ADD	178	0.008526	0.1181	0.9061		4	rs74679246	0.8686	0.9969		4	rs5743688	154607368	A	ADD	87	-0.2069	-0.456	0.6496		4	rs12510187	0.3143	0.6381
4	rs1898830	154608453	G	ADD	178	-0.02289	-0.5397	0.5901		4	rs113963880	0.8686	0.9969		4	rs1898830	154608453	G	ADD	87	0.5496	2.223	0.02899		4	rs13105517	0.3143	0.6381
4	rs1816702	154609523	T	ADD	178	0.008526	0.1181	0.9061		4	rs116309791	0.8686	0.9969		4	rs1816702	154609523	T	ADD	87	-0.1931	-0.4553	0.6501		4	rs11938228	0.3653	0.66
4	rs62323831	154610018	A	ADD	178	-0.001459	-0.0258	0.9794		4	rs79620165	0.8686	0.9969		4	rs62323831	154610018	A	ADD	87	-0.2367	-0.6775	0.5		4	rs1439164	0.3675	0.66
4	rs13147967	154611516	G	ADD	178	0.02175	0.305	0.7607		4	rs75160897	0.8686	0.9969		4	rs13147967	154611516	G	ADD	87	0.4818	1.384	0.1702		4	rs7675718	0.3695	0.66
4	rs6811309	154611702	A	ADD	178	0.001208	0.02575	0.9795		4	rs147311791	0.8714	0.9969		4	rs6811309	154611702	A	ADD	87	-0.2804	-1.188	0.2382		4	rs7694512	0.3695	0.66
4	rs6811715	154611877	G	ADD	178	-0.000166	-0.00392	0.9969		4	rs3804099	0.8719	0.9969		4	rs6811715	154611877	G	ADD	87	0.4414	1.775	0.07954		4	rs62323856	0.3744	0.66
4	rs397995862	154612382	CA	ADD	178	-0.003202	-0.07442	0.9408		4	rs33960694	0.888	0.9969		4	rs397995862	154612382	CA	ADD	87	0.5449	2.178	0.03226		4	rs111939063	0.3907	0.6711
4	rs6843605	154612747	T	ADD	178	0.008526	0.1181	0.9061		4	rs7696323	0.8884	0.9969		4	rs6843605	154612747	T	ADD	87	-0.1931	-0.4553	0.6501		4	rs13115230	0.4214	0.6887
4	rs115751519	154613720	T	ADD	178	0.3853	2.397	0.01759		4	rs11726873	0.9055	0.9969		4	rs115751519	154613720	T	ADD	87	0.3998	0.3805	0.7045		4	rs13123230	0.4214	0.6887
4	rs147738302	154613806	C	ADD	178	0.1382	1.237	0.2179		4	rs34569706	0.9055	0.9969		4	rs147738302	154613806	C	ADD	87	-0.1053	-0.1933	0.8472		4	rs72731630	0.5	0.7444
4	rs11099894	154614594	T	ADD	178	-0.02967	-0.7069	0.4806		4	rs56346547	0.9055	0.9969		4	rs11099894	154614594	T	ADD	87	0.5871	2.318	0.02297		4	rs56084105	0.5	0.7444
4	rs113378982	154614895	G	ADD	178	-0.05508	-0.5552	0.5795		4	rs5743688	0.9061	0.9969		4	rs113378982	154614895	G	ADD	87	0.1945	0.3132	0.7549		4	rs62323831	0.5	0.7444
4	rs10222800	154615237	A	ADD	178	0.01527	0.3499	0.7268		4	rs1816702	0.9061	0.9969		4	rs10222800	154615237	A	ADD	87	-0.289	-1.263	0.2103		4	rs1898832	0.5	0.7444
4	rs7675718	154615238	A	ADD	178	-0.03416	-0.8163	0.4154		4	rs6843605	0.9061	0.9969		4	rs7675718	154615238	A	ADD	87	0.2332	0.9023	0.3695		4	rs116309791	0.6172	0.8374
4	rs1898831	154617183	G	ADD	178	0.04078	0.5846	0.5596		4	rs7656411	0.9227	0.9969		4	rs1898831	154617183	G	ADD	87	0.4818	1.384	0.1702		4	rs79620165	0.6172	0.8374
4	rs1898832	154617263	C	ADD	178	-0.001459	-0.0258	0.9794		4	rs35072113	0.9241	0.9969		4	rs1898832	154617263	C	ADD	87	-0.2367	-0.6775	0.5		4	rs75160897	0.6172	0.8374
4	rs74341183	154617711	G	ADD	178	0.04078	0.5846	0.5596		4	rs5863057	0.9241	0.9969		4	rs74341183	154617711	G	ADD	87	0.5757	1.564	0.1216		4	rs5743688	0.6496	0.8374
4	rs7694512	154617860	T	ADD	178	-0.03416	-0.8163	0.4154		4	rs13150331	0.9354	0.9969		4	rs7694512	154617860	T	ADD	87	0.2332	0.9023	0.3695		4	rs1816702	0.6501	0.8374
4	4:154618015:CA:CAA	154618015	CAA	ADD	178	0.02382	0.3294	0.7422		4	rs397995862	0.9408	0.9969		4	4:154618015:CA:CAA	154618015	CAA	ADD	87	0.6315	1.676	0.09752		4	rs6843605	0.6501	0.8374
4	rs55699629	154618015	CA	ADD	178	0.04247	0.6148	0.5395		4	rs62323856	0.9723	0.9969		4	rs55699629	154618015	CA	ADD	87	0.5595	1.557	0.1234		4	rs5743700	0.6617	0.8374
4	rs4696483	154619255	T	ADD	178	0.04078	0.5846	0.5596		4	rs72731630	0.9794	0.9969		4	rs4696483	154619255	T	ADD	87	0.5156	1.465	0.1466		4	rs3804100	0.6988	0.8374
4	rs13115230	154619274	T	ADD	178	-0.0152	-0.3587	0.7203		4	rs56084105	0.9794	0.9969		4	rs13115230	154619274	T	ADD	87	0.2088	0.808	0.4214		4	rs115751519	0.7045	0.8374
4	rs13123230	154620585	G	ADD	178	-0.008025	-0.1872	0.8517		4	rs62323831	0.9794	0.9969		4	rs13123230	154620585	G	ADD	87	0.2088	0.808	0.4214		4	rs111200466	0.706	0.8374
4	rs12510187	154621502	A	ADD	178	-0.03416	-0.8163	0.4154		4	rs1898832	0.9794	0.9969		4	rs12510187	154621502	A	ADD	87	0.2682	1.012	0.3143		4	rs113378982	0.7549	0.8374
4	rs11938228	154621946	A	ADD	178	-0.02388	-0.5597	0.5764		4	rs6535936	0.9795	0.9969		4	rs11938228	154621946	A	ADD	87	0.24	0.9105	0.3653		4	rs5743704	0.7549	0.8374
4	rs147311791	154622256	C	ADD	178	-0.0367	-0.1621	0.8714		4	rs6535937	0.9795	0.9969		4	rs147311791	154622256	C	ADD	87	-0.06242	-0.08007	0.9364		4	rs111701913	0.7725	0.8374
4	rs1439164	154622649	C	ADD	178	-0.009373	-0.1708	0.8646		4	rs139963143	0.9795	0.9969		4	rs1439164	154622649	C	ADD	87	-0.2624	-0.9062	0.3675		4	rs79881951	0.7874	0.8374
4	rs33960694	154622922	TA	ADD	178	-0.005951	-0.141	0.888		4	rs4696478	0.9795	0.9969		4	rs33960694	154622922	TA	ADD	87	-0.04445	-0.1818	0.8562		4	rs112090600	0.7874	0.8374
4	rs13105517	154622950	A	ADD	178	-0.03416	-0.8163	0.4154		4	rs4696479	0.9795	0.9969		4	rs13105517	154622950	A	ADD	87	0.2682	1.012	0.3143		4	rs77479941	0.7874	0.8374
4	rs62323856	154623149	C	ADD	178	0.001779	0.03479	0.9723		4	rs59341165	0.9795	0.9969		4	rs62323856	154623149	C	ADD	87	0.2654	0.8932	0.3744		4	rs74679246	0.7874	0.8374
4	rs3804099	154624656	C	ADD	178	-0.006391	-0.1615	0.8719		4	rs7682814	0.9795	0.9969		4	rs3804099	154624656	C	ADD	87	-0.3999	-1.616	0.11		4	rs113963880	0.7874	0.8374
4	rs3804100	154625409	C	ADD	178	0.0176	0.2031	0.8393		4	rs76112010	0.9795	0.9969		4	rs3804100	154625409	C	ADD	87	-0.1999	-0.3883	0.6988		4	rs77521392	0.8472	0.8692
4	rs5743700	154625682	T	ADD	178	0.03538	0.3751	0.7081		4	rs6811309	0.9795	0.9969		4	rs5743700	154625682	T	ADD	87	-0.2197	-0.4392	0.6617		4	rs147738302	0.8472	0.8692
4	rs5743704	154625951	A	ADD	178	-0.05508	-0.5552	0.5795		4	rs4696480	0.9969	0.9969		4	rs5743704	154625951	A	ADD	87	0.1945	0.3132	0.7549		4	rs33960694	0.8562	0.8692
4	rs7656411	154627655	G	ADD	178	-0.004442	-0.09712	0.9227		4	rs6811715	0.9969	0.9969		4	rs7656411	154627655	G	ADD	87	-0.3719	-1.292	0.2001		4	rs147311791	0.9364	0.9364

## Sheet: IL10
Controls															Cases
Linear Regression Additive Model										Multiple test correction					Linear Regression Additive Model										Multiple test correction
CHR	SNP	BP	A1	TEST	NMISS	BETA	STAT	P		CHR	SNP	UNADJ	FDR_BH		CHR	SNP	BP	A1	TEST	NMISS	BETA	STAT	P		CHR	SNP	UNADJ	FDR_BH
4	rs72731630	154595556	G	ADD	158	-0.03303	-0.7446	0.4577		4	rs79881951	0.01927	0.1519		4	rs72731630	154595556	G	ADD	68	-0.4572	-0.3639	0.7172		4	rs7696323	0.06352	0.4186
4	rs79881951	154596162	T	ADD	158	0.1361	2.365	0.01927		4	rs112090600	0.01927	0.1519		4	rs79881951	154596162	T	ADD	68	-0.7416	-0.4606	0.6467		4	rs4696479	0.06393	0.4186
4	rs35072113	154597661	T	ADD	158	-0.01621	-0.4916	0.6237		4	rs77479941	0.01927	0.1519		4	rs35072113	154597661	T	ADD	68	-1.441	-1.534	0.1301		4	rs59341165	0.06393	0.4186
4	rs11726873	154597662	A	ADD	158	0.03746	1.092	0.2763		4	rs74679246	0.01927	0.1519		4	rs11726873	154597662	A	ADD	68	1.342	1.613	0.1117		4	rs7682814	0.06393	0.4186
4	rs112090600	154598000	T	ADD	158	0.1361	2.365	0.01927		4	rs113963880	0.01927	0.1519		4	rs112090600	154598000	T	ADD	68	-0.7416	-0.4606	0.6467		4	rs76112010	0.06393	0.4186
4	rs5863057	154598177	TA	ADD	158	-0.01621	-0.4916	0.6237		4	rs116309791	0.01927	0.1519		4	rs5863057	154598177	TA	ADD	68	-1.441	-1.534	0.1301		4	rs6811309	0.06393	0.4186
4	rs111701913	154598557	G	ADD	158	0.09152	1.84	0.06774		4	rs79620165	0.01927	0.1519		4	rs111701913	154598557	G	ADD	68	-0.8087	-0.5662	0.5732		4	rs6535936	0.0642	0.4186
4	rs6535936	154598676	A	ADD	158	-0.01023	-0.2868	0.7747		4	rs75160897	0.01927	0.1519		4	rs6535936	154598676	A	ADD	68	1.564	1.884	0.0642		4	rs6535937	0.0642	0.4186
4	rs6535937	154598740	C	ADD	158	-0.01023	-0.2868	0.7747		4	rs5743688	0.02494	0.1519		4	rs6535937	154598740	C	ADD	68	1.564	1.884	0.0642		4	rs139963143	0.0642	0.4186
4	rs77479941	154598840	T	ADD	158	0.1361	2.365	0.01927		4	rs1816702	0.02494	0.1519		4	rs77479941	154598840	T	ADD	68	-0.7416	-0.4606	0.6467		4	rs4696478	0.0642	0.4186
4	rs74679246	154599460	C	ADD	158	0.1361	2.365	0.01927		4	rs6843605	0.02494	0.1519		4	rs74679246	154599460	C	ADD	68	-0.7416	-0.4606	0.6467		4	rs4696480	0.07269	0.4186
4	rs13150331	154599622	G	ADD	158	-0.01792	-0.5353	0.5932		4	rs72731633	0.03875	0.1857		4	rs13150331	154599622	G	ADD	68	-1.441	-1.534	0.1301		4	rs6811715	0.07497	0.4186
4	rs34569706	154600806	TTCCTGCTGA	ADD	158	0.03746	1.092	0.2763		4	rs13147967	0.03875	0.1857		4	rs34569706	154600806	TTCCTGCTGA	ADD	68	1.342	1.613	0.1117		4	rs56346547	0.1066	0.436
4	rs56084105	154601475	A	ADD	158	-0.03303	-0.7446	0.4577		4	4:154618015:CA:CAA	0.0388	0.1857		4	rs56084105	154601475	A	ADD	68	-0.4572	-0.3639	0.7172		4	rs11726873	0.1117	0.436
4	rs139963143	154601750	A	ADD	158	-0.01023	-0.2868	0.7747		4	rs1898831	0.04982	0.1964		4	rs139963143	154601750	A	ADD	68	1.564	1.884	0.0642		4	rs34569706	0.1117	0.436
4	rs111939063	154601876	T	ADD	158	-0.05843	-1.418	0.1581		4	rs74341183	0.04982	0.1964		4	rs111939063	154601876	T	ADD	68	-0.8703	-0.8023	0.4254		4	rs10222800	0.1276	0.436
4	rs113963880	154601883	G	ADD	158	0.1361	2.365	0.01927		4	rs4696483	0.04982	0.1964		4	rs113963880	154601883	G	ADD	68	-0.7416	-0.4606	0.6467		4	rs11938228	0.1296	0.436
4	rs4696478	154602079	T	ADD	158	-0.01023	-0.2868	0.7747		4	rs55699629	0.06214	0.2313		4	rs4696478	154602079	T	ADD	68	1.564	1.884	0.0642		4	rs35072113	0.1301	0.436
4	rs116309791	154602144	T	ADD	158	0.1361	2.365	0.01927		4	rs111701913	0.06774	0.2389		4	rs116309791	154602144	T	ADD	68	-0.6353	-0.3804	0.7049		4	rs5863057	0.1301	0.436
4	rs4696479	154602210	G	ADD	158	-0.01023	-0.2868	0.7747		4	rs111939063	0.1581	0.5116		4	rs4696479	154602210	G	ADD	68	1.55	1.886	0.06393		4	rs13150331	0.1301	0.436
4	rs59341165	154603295	TC	ADD	158	-0.01023	-0.2868	0.7747		4	rs7656411	0.1603	0.5116		4	rs59341165	154603295	TC	ADD	68	1.55	1.886	0.06393		4	rs13115230	0.149	0.4443
4	rs7682814	154603605	A	ADD	158	-0.01023	-0.2868	0.7747		4	rs1439164	0.2	0.609		4	rs7682814	154603605	A	ADD	68	1.55	1.886	0.06393		4	rs13123230	0.149	0.4443
4	rs76112010	154603862	A	ADD	158	-0.01023	-0.2868	0.7747		4	rs11726873	0.2763	0.7406		4	rs76112010	154603862	A	ADD	68	1.55	1.886	0.06393		4	rs397995862	0.1525	0.4443
4	rs77521392	154604794	C	ADD	158	-0.03797	-0.447	0.6555		4	rs34569706	0.2763	0.7406		4	rs77521392	154604794	C	ADD	68	-0.8519	-0.4819	0.6315		4	rs12510187	0.2144	0.5587
4	rs79620165	154604971	A	ADD	158	0.1361	2.365	0.01927		4	rs56346547	0.2763	0.7406		4	rs79620165	154604971	A	ADD	68	-0.6353	-0.3804	0.7049		4	rs13105517	0.2144	0.5587
4	rs111200466	154605463	C	ADD	158	-0.025	-0.5541	0.5803		4	rs62323856	0.3044	0.7845		4	rs111200466	154605463	C	ADD	68	-0.4315	-0.3264	0.7452		4	rs11099894	0.2284	0.5587
4	rs56346547	154605617	C	ADD	158	0.03746	1.092	0.2763		4	rs5743700	0.3744	0.8611		4	rs56346547	154605617	C	ADD	68	1.338	1.637	0.1066		4	rs1898830	0.2289	0.5587
4	rs7696323	154605745	T	ADD	158	-0.01488	-0.4317	0.6666		4	rs4696480	0.4256	0.8611		4	rs7696323	154605745	T	ADD	68	1.585	1.889	0.06352		4	rs7675718	0.2418	0.5587
4	rs75160897	154606301	T	ADD	158	0.1361	2.365	0.01927		4	rs6811715	0.4256	0.8611		4	rs75160897	154606301	T	ADD	68	-0.6353	-0.3804	0.7049		4	rs7694512	0.2418	0.5587
4	rs72731633	154606341	A	ADD	158	0.1112	2.085	0.03875		4	rs72731630	0.4577	0.8611		4	rs72731633	154606341	A	ADD	68	-0.663	-0.474	0.6371		4	rs3804099	0.2877	0.6424
4	rs4696480	154607126	T	ADD	158	0.02566	0.7989	0.4256		4	rs56084105	0.4577	0.8611		4	rs4696480	154607126	T	ADD	68	-1.702	-1.825	0.07269		4	rs7656411	0.3448	0.7453
4	rs5743688	154607368	A	ADD	158	0.1221	2.265	0.02494		4	rs62323831	0.4577	0.8611		4	rs5743688	154607368	A	ADD	68	-0.6908	-0.4351	0.665		4	rs33960694	0.3763	0.7627
4	rs1898830	154608453	G	ADD	158	-0.01157	-0.351	0.7261		4	rs1898832	0.4577	0.8611		4	rs1898830	154608453	G	ADD	68	-1.101	-1.215	0.2289		4	rs111939063	0.4254	0.7627
4	rs1816702	154609523	T	ADD	158	0.1221	2.265	0.02494		4	rs3804100	0.5409	0.8611		4	rs1816702	154609523	T	ADD	68	-0.657	-0.4271	0.6708		4	rs1439164	0.4951	0.7627
4	rs62323831	154610018	A	ADD	158	-0.03303	-0.7446	0.4577		4	rs111200466	0.5803	0.8611		4	rs62323831	154610018	A	ADD	68	-0.4572	-0.3639	0.7172		4	rs147311791	0.52	0.7627
4	rs13147967	154611516	G	ADD	158	0.1112	2.085	0.03875		4	rs11938228	0.5919	0.8611		4	rs13147967	154611516	G	ADD	68	-0.6758	-0.4957	0.6219		4	rs111701913	0.5732	0.7627
4	rs6811309	154611702	A	ADD	158	-0.01023	-0.2868	0.7747		4	rs13150331	0.5932	0.8611		4	rs6811309	154611702	A	ADD	68	1.55	1.886	0.06393		4	4:154618015:CA:CAA	0.6074	0.7627
4	rs6811715	154611877	G	ADD	158	0.02566	0.7989	0.4256		4	rs397995862	0.5968	0.8611		4	rs6811715	154611877	G	ADD	68	-1.655	-1.811	0.07497		4	rs13147967	0.6219	0.7627
4	rs397995862	154612382	CA	ADD	158	-0.01765	-0.5301	0.5968		4	rs35072113	0.6237	0.8611		4	rs397995862	154612382	CA	ADD	68	-1.316	-1.448	0.1525		4	rs1898831	0.6219	0.7627
4	rs6843605	154612747	T	ADD	158	0.1221	2.265	0.02494		4	rs5863057	0.6237	0.8611		4	rs6843605	154612747	T	ADD	68	-0.657	-0.4271	0.6708		4	rs77521392	0.6315	0.7627
4	rs115751519	154613720	T	ADD	158	0.03529	0.2434	0.808		4	rs77521392	0.6555	0.8611		4	rs115751519	154613720	T	ADD	68	-0.5437	-0.1155	0.9084		4	rs147738302	0.6315	0.7627
4	rs147738302	154613806	C	ADD	158	-0.03797	-0.447	0.6555		4	rs147738302	0.6555	0.8611		4	rs147738302	154613806	C	ADD	68	-0.8519	-0.4819	0.6315		4	rs74341183	0.6336	0.7627
4	rs11099894	154614594	T	ADD	158	-0.01015	-0.3116	0.7558		4	rs13123230	0.6607	0.8611		4	rs11099894	154614594	T	ADD	68	-1.138	-1.216	0.2284		4	rs55699629	0.6336	0.7627
4	rs113378982	154614895	G	ADD	158	-0.01299	-0.1684	0.8665		4	rs7696323	0.6666	0.8611		4	rs113378982	154614895	G	ADD	68	-0.02572	-0.01067	0.9915		4	rs72731633	0.6371	0.7627
4	rs10222800	154615237	A	ADD	158	-0.009687	-0.2902	0.7721		4	rs13115230	0.6907	0.8611		4	rs10222800	154615237	A	ADD	68	1.235	1.544	0.1276		4	rs4696483	0.6371	0.7627
4	rs7675718	154615238	A	ADD	158	-0.007298	-0.2247	0.8225		4	rs147311791	0.6971	0.8611		4	rs7675718	154615238	A	ADD	68	-1.129	-1.182	0.2418		4	rs79881951	0.6467	0.7627
4	rs1898831	154617183	G	ADD	158	0.1032	1.977	0.04982		4	rs1898830	0.7261	0.8611		4	rs1898831	154617183	G	ADD	68	-0.6758	-0.4957	0.6219		4	rs112090600	0.6467	0.7627
4	rs1898832	154617263	C	ADD	158	-0.03303	-0.7446	0.4577		4	rs11099894	0.7558	0.8611		4	rs1898832	154617263	C	ADD	68	-0.4572	-0.3639	0.7172		4	rs77479941	0.6467	0.7627
4	rs74341183	154617711	G	ADD	158	0.1032	1.977	0.04982		4	rs10222800	0.7721	0.8611		4	rs74341183	154617711	G	ADD	68	-0.6843	-0.479	0.6336		4	rs74679246	0.6467	0.7627
4	rs7694512	154617860	T	ADD	158	-0.007298	-0.2247	0.8225		4	rs3804099	0.7731	0.8611		4	rs7694512	154617860	T	ADD	68	-1.129	-1.182	0.2418		4	rs113963880	0.6467	0.7627
4	4:154618015:CA:CAA	154618015	CAA	ADD	158	0.1128	2.084	0.0388		4	rs6535936	0.7747	0.8611		4	4:154618015:CA:CAA	154618015	CAA	ADD	68	-0.761	-0.5164	0.6074		4	rs5743688	0.665	0.7627
4	rs55699629	154618015	CA	ADD	158	0.09724	1.879	0.06214		4	rs6535937	0.7747	0.8611		4	rs55699629	154618015	CA	ADD	68	-0.6843	-0.479	0.6336		4	rs5743700	0.67	0.7627
4	rs4696483	154619255	T	ADD	158	0.1032	1.977	0.04982		4	rs139963143	0.7747	0.8611		4	rs4696483	154619255	T	ADD	68	-0.663	-0.474	0.6371		4	rs1816702	0.6708	0.7627
4	rs13115230	154619274	T	ADD	158	-0.01304	-0.3987	0.6907		4	rs4696478	0.7747	0.8611		4	rs13115230	154619274	T	ADD	68	-1.394	-1.461	0.149		4	rs6843605	0.6708	0.7627
4	rs13123230	154620585	G	ADD	158	-0.01459	-0.4398	0.6607		4	rs4696479	0.7747	0.8611		4	rs13123230	154620585	G	ADD	68	-1.394	-1.461	0.149		4	rs116309791	0.7049	0.7627
4	rs12510187	154621502	A	ADD	158	-0.007298	-0.2247	0.8225		4	rs59341165	0.7747	0.8611		4	rs12510187	154621502	A	ADD	68	-1.245	-1.254	0.2144		4	rs79620165	0.7049	0.7627
4	rs11938228	154621946	A	ADD	158	-0.01773	-0.5371	0.5919		4	rs7682814	0.7747	0.8611		4	rs11938228	154621946	A	ADD	68	-1.511	-1.536	0.1296		4	rs75160897	0.7049	0.7627
4	rs147311791	154622256	C	ADD	158	-0.06401	-0.39	0.6971		4	rs76112010	0.7747	0.8611		4	rs147311791	154622256	C	ADD	68	-1.633	-0.6469	0.52		4	rs62323856	0.714	0.7627
4	rs1439164	154622649	C	ADD	158	-0.05376	-1.287	0.2		4	rs6811309	0.7747	0.8611		4	rs1439164	154622649	C	ADD	68	-0.7161	-0.6861	0.4951		4	rs3804100	0.716	0.7627
4	rs33960694	154622922	TA	ADD	158	-0.003154	-0.09791	0.9221		4	rs115751519	0.808	0.8611		4	rs33960694	154622922	TA	ADD	68	-0.8397	-0.891	0.3763		4	rs72731630	0.7172	0.7627
4	rs13105517	154622950	A	ADD	158	-0.007298	-0.2247	0.8225		4	rs7675718	0.8225	0.8611		4	rs13105517	154622950	A	ADD	68	-1.245	-1.254	0.2144		4	rs56084105	0.7172	0.7627
4	rs62323856	154623149	C	ADD	158	0.03968	1.03	0.3044		4	rs7694512	0.8225	0.8611		4	rs62323856	154623149	C	ADD	68	-0.4209	-0.3681	0.714		4	rs62323831	0.7172	0.7627
4	rs3804099	154624656	C	ADD	158	-0.008825	-0.2888	0.7731		4	rs12510187	0.8225	0.8611		4	rs3804099	154624656	C	ADD	68	-0.9855	-1.072	0.2877		4	rs1898832	0.7172	0.7627
4	rs3804100	154625409	C	ADD	158	-0.04119	-0.6128	0.5409		4	rs13105517	0.8225	0.8611		4	rs3804100	154625409	C	ADD	68	-0.6382	-0.3655	0.716		4	rs111200466	0.7452	0.7802
4	rs5743700	154625682	T	ADD	158	0.06445	0.891	0.3744		4	rs113378982	0.8665	0.8797		4	rs5743700	154625682	T	ADD	68	-0.7549	-0.4281	0.67		4	rs115751519	0.9084	0.9364
4	rs5743704	154625951	A	ADD	158	-0.01299	-0.1684	0.8665		4	rs5743704	0.8665	0.8797		4	rs5743704	154625951	A	ADD	68	-0.02572	-0.01067	0.9915		4	rs113378982	0.9915	0.9915
4	rs7656411	154627655	G	ADD	158	-0.05081	-1.411	0.1603		4	rs33960694	0.9221	0.9221		4	rs7656411	154627655	G	ADD	68	-0.9808	-0.9518	0.3448		4	rs5743704	0.9915	0.9915

## Sheet: Full-scale IQ
Controls															Cases
Linear Regression Additive Model										Multiple test correction					Linear Regression Additive Model										Multiple test correction
CHR	SNP	BP	A1	TEST	NMISS	BETA	STAT	P		CHR	SNP	UNADJ	FDR_BH		CHR	SNP	BP	A1	TEST	NMISS	BETA	STAT	P		CHR	SNP	UNADJ	FDR_BH
4	rs72731630	154595556	G	ADD	180	2.662	1.178	0.2405		4	rs11099894	0.01066	0.1442		4	rs72731630	154595556	G	ADD	88	-2.404	-0.6351	0.5271		4	rs62323856	0.08564	0.7848
4	rs79881951	154596162	T	ADD	180	1.93	0.6161	0.5386		4	rs7675718	0.01301	0.1442		4	rs79881951	154596162	T	ADD	88	-4.878	-0.9681	0.3358		4	rs6811309	0.1504	0.7848
4	rs35072113	154597661	T	ADD	180	-4.164	-2.455	0.01507		4	rs7694512	0.01301	0.1442		4	rs35072113	154597661	T	ADD	88	-0.8136	-0.2824	0.7783		4	rs4696479	0.1737	0.7848
4	rs11726873	154597662	A	ADD	180	2.833	1.592	0.1131		4	rs12510187	0.01301	0.1442		4	rs11726873	154597662	A	ADD	88	1.778	0.6883	0.4932		4	rs59341165	0.1737	0.7848
4	rs112090600	154598000	T	ADD	180	1.93	0.6161	0.5386		4	rs13105517	0.01301	0.1442		4	rs112090600	154598000	T	ADD	88	-4.878	-0.9681	0.3358		4	rs7682814	0.1737	0.7848
4	rs5863057	154598177	TA	ADD	180	-4.164	-2.455	0.01507		4	rs35072113	0.01507	0.1442		4	rs5863057	154598177	TA	ADD	88	-0.8136	-0.2824	0.7783		4	4:154618015:CA:CAA	0.1834	0.7848
4	rs111701913	154598557	G	ADD	180	1.049	0.3867	0.6994		4	rs5863057	0.01507	0.1442		4	rs111701913	154598557	G	ADD	88	1.297	0.2916	0.7713		4	rs115751519	0.2167	0.7848
4	rs6535936	154598676	A	ADD	180	2.461	1.306	0.1934		4	rs1898830	0.01786	0.1496		4	rs6535936	154598676	A	ADD	88	2.984	1.175	0.2434		4	rs55699629	0.2371	0.7848
4	rs6535937	154598740	C	ADD	180	2.461	1.306	0.1934		4	rs13150331	0.02464	0.1835		4	rs6535937	154598740	C	ADD	88	2.984	1.175	0.2434		4	rs6535936	0.2434	0.7848
4	rs77479941	154598840	T	ADD	180	1.93	0.6161	0.5386		4	rs13115230	0.02747	0.1841		4	rs77479941	154598840	T	ADD	88	-4.878	-0.9681	0.3358		4	rs6535937	0.2434	0.7848
4	rs74679246	154599460	C	ADD	180	1.93	0.6161	0.5386		4	rs397995862	0.03656	0.1945		4	rs74679246	154599460	C	ADD	88	-4.878	-0.9681	0.3358		4	rs139963143	0.2434	0.7848
4	rs13150331	154599622	G	ADD	180	-3.902	-2.267	0.02464		4	rs4696480	0.03989	0.1945		4	rs13150331	154599622	G	ADD	88	-0.8136	-0.2824	0.7783		4	rs74341183	0.2594	0.7848
4	rs34569706	154600806	TTCCTGCTGA	ADD	180	2.833	1.592	0.1131		4	rs6811715	0.03989	0.1945		4	rs34569706	154600806	TTCCTGCTGA	ADD	88	1.778	0.6883	0.4932		4	rs13147967	0.264	0.7848
4	rs56084105	154601475	A	ADD	180	2.662	1.178	0.2405		4	rs11938228	0.04067	0.1945		4	rs56084105	154601475	A	ADD	88	-2.404	-0.6351	0.5271		4	rs1898831	0.264	0.7848
4	rs139963143	154601750	A	ADD	180	2.461	1.306	0.1934		4	rs13123230	0.04355	0.1945		4	rs139963143	154601750	A	ADD	88	2.984	1.175	0.2434		4	rs76112010	0.279	0.7848
4	rs111939063	154601876	T	ADD	180	2.992	1.379	0.1695		4	rs33960694	0.1078	0.3917		4	rs111939063	154601876	T	ADD	88	1.745	0.5188	0.6053		4	rs6811715	0.2823	0.7848
4	rs113963880	154601883	G	ADD	180	1.93	0.6161	0.5386		4	rs11726873	0.1131	0.3917		4	rs113963880	154601883	G	ADD	88	-4.878	-0.9681	0.3358		4	rs5743688	0.2915	0.7848
4	rs4696478	154602079	T	ADD	180	2.461	1.306	0.1934		4	rs34569706	0.1131	0.3917		4	rs4696478	154602079	T	ADD	88	2.088	0.8226	0.4131		4	rs5743700	0.3016	0.7848
4	rs116309791	154602144	T	ADD	180	1.93	0.6161	0.5386		4	rs56346547	0.1131	0.3917		4	rs116309791	154602144	T	ADD	88	-4.032	-0.7731	0.4417		4	rs10222800	0.3132	0.7848
4	rs4696479	154602210	G	ADD	180	2.461	1.306	0.1934		4	rs3804099	0.1169	0.3917		4	rs4696479	154602210	G	ADD	88	3.454	1.372	0.1737		4	rs79881951	0.3358	0.7848
4	rs59341165	154603295	TC	ADD	180	2.461	1.306	0.1934		4	rs111939063	0.1695	0.405		4	rs59341165	154603295	TC	ADD	88	3.454	1.372	0.1737		4	rs112090600	0.3358	0.7848
4	rs7682814	154603605	A	ADD	180	2.461	1.306	0.1934		4	rs7696323	0.1731	0.405		4	rs7682814	154603605	A	ADD	88	3.454	1.372	0.1737		4	rs77479941	0.3358	0.7848
4	rs76112010	154603862	A	ADD	180	2.461	1.306	0.1934		4	rs3804100	0.1812	0.405		4	rs76112010	154603862	A	ADD	88	2.789	1.09	0.279		4	rs74679246	0.3358	0.7848
4	rs77521392	154604794	C	ADD	180	3.598	0.7957	0.4273		4	rs6535936	0.1934	0.405		4	rs77521392	154604794	C	ADD	88	-2.755	-0.461	0.646		4	rs113963880	0.3358	0.7848
4	rs79620165	154604971	A	ADD	180	1.93	0.6161	0.5386		4	rs6535937	0.1934	0.405		4	rs79620165	154604971	A	ADD	88	-4.032	-0.7731	0.4417		4	rs4696480	0.3856	0.7848
4	rs111200466	154605463	C	ADD	180	2.442	1.066	0.2879		4	rs139963143	0.1934	0.405		4	rs111200466	154605463	C	ADD	88	-0.4869	-0.1217	0.9035		4	rs56346547	0.3944	0.7848
4	rs56346547	154605617	C	ADD	180	2.833	1.592	0.1131		4	rs4696478	0.1934	0.405		4	rs56346547	154605617	C	ADD	88	2.216	0.8561	0.3944		4	rs4696483	0.4107	0.7848
4	rs7696323	154605745	T	ADD	180	2.5	1.368	0.1731		4	rs4696479	0.1934	0.405		4	rs7696323	154605745	T	ADD	88	1.86	0.7281	0.4686		4	rs4696478	0.4131	0.7848
4	rs75160897	154606301	T	ADD	180	1.93	0.6161	0.5386		4	rs59341165	0.1934	0.405		4	rs75160897	154606301	T	ADD	88	-4.032	-0.7731	0.4417		4	rs3804100	0.4294	0.7848
4	rs72731633	154606341	A	ADD	180	-0.3053	-0.1061	0.9157		4	rs7682814	0.1934	0.405		4	rs72731633	154606341	A	ADD	88	-3.039	-0.7632	0.4475		4	rs116309791	0.4417	0.7848
4	rs4696480	154607126	T	ADD	180	-3.478	-2.07	0.03989		4	rs76112010	0.1934	0.405		4	rs4696480	154607126	T	ADD	88	-2.447	-0.8722	0.3856		4	rs79620165	0.4417	0.7848
4	rs5743688	154607368	A	ADD	180	0.0004071	0.0001398	0.9999		4	rs6811309	0.1934	0.405		4	rs5743688	154607368	A	ADD	88	-5.26	-1.062	0.2915		4	rs75160897	0.4417	0.7848
4	rs1898830	154608453	G	ADD	180	-4.017	-2.391	0.01786		4	rs10222800	0.2159	0.424		4	rs1898830	154608453	G	ADD	88	-0.6549	-0.2347	0.815		4	rs1439164	0.4422	0.7848
4	rs1816702	154609523	T	ADD	180	0.0004071	0.0001398	0.9999		4	rs7656411	0.2217	0.424		4	rs1816702	154609523	T	ADD	88	-3.194	-0.6874	0.4937		4	rs72731633	0.4475	0.7848
4	rs62323831	154610018	A	ADD	180	2.662	1.178	0.2405		4	rs72731630	0.2405	0.424		4	rs62323831	154610018	A	ADD	88	-2.404	-0.6351	0.5271		4	rs33960694	0.4499	0.7848
4	rs13147967	154611516	G	ADD	180	-0.3053	-0.1061	0.9157		4	rs56084105	0.2405	0.424		4	rs13147967	154611516	G	ADD	88	-4.315	-1.125	0.264		4	rs7696323	0.4686	0.7848
4	rs6811309	154611702	A	ADD	180	2.461	1.306	0.1934		4	rs62323831	0.2405	0.424		4	rs6811309	154611702	A	ADD	88	3.714	1.451	0.1504		4	rs11726873	0.4932	0.7848
4	rs6811715	154611877	G	ADD	180	-3.478	-2.07	0.03989		4	rs1898832	0.2405	0.424		4	rs6811715	154611877	G	ADD	88	-2.99	-1.082	0.2823		4	rs34569706	0.4932	0.7848
4	rs397995862	154612382	CA	ADD	180	-3.599	-2.107	0.03656		4	rs111200466	0.2879	0.4946		4	rs397995862	154612382	CA	ADD	88	-0.6857	-0.2431	0.8085		4	rs1816702	0.4937	0.7848
4	rs6843605	154612747	T	ADD	180	0.0004071	0.0001398	0.9999		4	rs5743700	0.3575	0.5988		4	rs6843605	154612747	T	ADD	88	-3.194	-0.6874	0.4937		4	rs6843605	0.4937	0.7848
4	rs115751519	154613720	T	ADD	180	4.341	0.6588	0.5109		4	rs1439164	0.3992	0.6523		4	rs115751519	154613720	T	ADD	88	-14.24	-1.245	0.2167		4	rs147311791	0.5059	0.7848
4	rs147738302	154613806	C	ADD	180	3.598	0.7957	0.4273		4	rs77521392	0.4273	0.6562		4	rs147738302	154613806	C	ADD	88	-2.755	-0.461	0.646		4	rs72731630	0.5271	0.7848
4	rs11099894	154614594	T	ADD	180	-4.284	-2.581	0.01066		4	rs147738302	0.4273	0.6562		4	rs11099894	154614594	T	ADD	88	-0.07545	-0.02633	0.9791		4	rs56084105	0.5271	0.7848
4	rs113378982	154614895	G	ADD	180	2.762	0.6901	0.491		4	rs113378982	0.491	0.6562		4	rs113378982	154614895	G	ADD	88	1.614	0.2369	0.8133		4	rs62323831	0.5271	0.7848
4	rs10222800	154615237	A	ADD	180	2.179	1.242	0.2159		4	rs5743704	0.491	0.6562		4	rs10222800	154615237	A	ADD	88	2.533	1.015	0.3132		4	rs1898832	0.5271	0.7848
4	rs7675718	154615238	A	ADD	180	-4.158	-2.509	0.01301		4	rs115751519	0.5109	0.6562		4	rs7675718	154615238	A	ADD	88	0.4391	0.1543	0.8778		4	rs7656411	0.5847	0.8516
4	rs1898831	154617183	G	ADD	180	0.6599	0.2343	0.815		4	rs55699629	0.5199	0.6562		4	rs1898831	154617183	G	ADD	88	-4.315	-1.125	0.264		4	rs111939063	0.6053	0.8629
4	rs1898832	154617263	C	ADD	180	2.662	1.178	0.2405		4	rs79881951	0.5386	0.6562		4	rs1898832	154617263	C	ADD	88	-2.404	-0.6351	0.5271		4	rs77521392	0.646	0.8833
4	rs74341183	154617711	G	ADD	180	0.6599	0.2343	0.815		4	rs112090600	0.5386	0.6562		4	rs74341183	154617711	G	ADD	88	-4.622	-1.136	0.2594		4	rs147738302	0.646	0.8833
4	rs7694512	154617860	T	ADD	180	-4.158	-2.509	0.01301		4	rs77479941	0.5386	0.6562		4	rs7694512	154617860	T	ADD	88	0.4391	0.1543	0.8778		4	rs12510187	0.7304	0.9255
4	4:154618015:CA:CAA	154618015	CAA	ADD	180	-0.4679	-0.1603	0.8728		4	rs74679246	0.5386	0.6562		4	4:154618015:CA:CAA	154618015	CAA	ADD	88	-5.584	-1.341	0.1834		4	rs13105517	0.7304	0.9255
4	rs55699629	154618015	CA	ADD	180	1.796	0.6448	0.5199		4	rs113963880	0.5386	0.6562		4	rs55699629	154618015	CA	ADD	88	-4.728	-1.191	0.2371		4	rs111701913	0.7713	0.9255
4	rs4696483	154619255	T	ADD	180	0.6599	0.2343	0.815		4	rs116309791	0.5386	0.6562		4	rs4696483	154619255	T	ADD	88	-3.221	-0.8268	0.4107		4	rs35072113	0.7783	0.9255
4	rs13115230	154619274	T	ADD	180	-3.738	-2.223	0.02747		4	rs79620165	0.5386	0.6562		4	rs13115230	154619274	T	ADD	88	-0.1841	-0.06471	0.9486		4	rs5863057	0.7783	0.9255
4	rs13123230	154620585	G	ADD	180	-3.463	-2.033	0.04355		4	rs75160897	0.5386	0.6562		4	rs13123230	154620585	G	ADD	88	-0.1841	-0.06471	0.9486		4	rs13150331	0.7783	0.9255
4	rs12510187	154621502	A	ADD	180	-4.158	-2.509	0.01301		4	rs62323856	0.5658	0.6769		4	rs12510187	154621502	A	ADD	88	1.009	0.3457	0.7304		4	rs397995862	0.8085	0.9255
4	rs11938228	154621946	A	ADD	180	-3.497	-2.062	0.04067		4	rs111701913	0.6994	0.8221		4	rs11938228	154621946	A	ADD	88	0.3489	0.1202	0.9047		4	rs113378982	0.8133	0.9255
4	rs147311791	154622256	C	ADD	180	-0.4051	-0.04433	0.9647		4	rs1898831	0.815	0.9101		4	rs147311791	154622256	C	ADD	88	5.707	0.6681	0.5059		4	rs5743704	0.8133	0.9255
4	rs1439164	154622649	C	ADD	180	1.862	0.8452	0.3992		4	rs74341183	0.815	0.9101		4	rs1439164	154622649	C	ADD	88	2.446	0.7722	0.4422		4	rs1898830	0.815	0.9255
4	rs33960694	154622922	TA	ADD	180	2.728	1.617	0.1078		4	rs4696483	0.815	0.9101		4	rs33960694	154622922	TA	ADD	88	-2.032	-0.7591	0.4499		4	rs3804099	0.8593	0.9471
4	rs13105517	154622950	A	ADD	180	-4.158	-2.509	0.01301		4	4:154618015:CA:CAA	0.8728	0.9586		4	rs13105517	154622950	A	ADD	88	1.009	0.3457	0.7304		4	rs7675718	0.8778	0.9471
4	rs62323856	154623149	C	ADD	180	1.185	0.5753	0.5658		4	rs72731633	0.9157	0.9738		4	rs62323856	154623149	C	ADD	88	-5.554	-1.74	0.08564		4	rs7694512	0.8778	0.9471
4	rs3804099	154624656	C	ADD	180	2.5	1.576	0.1169		4	rs13147967	0.9157	0.9738		4	rs3804099	154624656	C	ADD	88	-0.491	-0.1778	0.8593		4	rs111200466	0.9035	0.9471
4	rs3804100	154625409	C	ADD	180	4.672	1.342	0.1812		4	rs147311791	0.9647	0.9999		4	rs3804100	154625409	C	ADD	88	-4.473	-0.7942	0.4294		4	rs11938228	0.9047	0.9471
4	rs5743700	154625682	T	ADD	180	3.505	0.9226	0.3575		4	rs5743688	0.9999	0.9999		4	rs5743700	154625682	T	ADD	88	-5.679	-1.04	0.3016		4	rs13115230	0.9486	0.9629
4	rs5743704	154625951	A	ADD	180	2.762	0.6901	0.491		4	rs1816702	0.9999	0.9999		4	rs5743704	154625951	A	ADD	88	1.614	0.2369	0.8133		4	rs13123230	0.9486	0.9629
4	rs7656411	154627655	G	ADD	180	2.248	1.226	0.2217		4	rs6843605	0.9999	0.9999		4	rs7656411	154627655	G	ADD	88	1.736	0.5487	0.5847		4	rs11099894	0.9791	0.9791

## Sheet: Digit symbol coding
Controls															Cases
Linear Regression Additive Model										Multiple test correction					Linear Regression Additive Model										Multiple test correction
CHR	SNP	BP	A1	TEST	NMISS	BETA	STAT	P		CHR	SNP	UNADJ	FDR_BH		CHR	SNP	BP	A1	TEST	NMISS	BETA	STAT	P		CHR	SNP	UNADJ	FDR_BH
4	rs72731630	154595556	G	ADD	180	0.2397	0.1241	0.9014		4	rs147311791	0.04305	0.9867		4	rs72731630	154595556	G	ADD	87	-2.553	-0.7443	0.4588		4	rs6811309	0.01118	0.1411
4	rs79881951	154596162	T	ADD	180	-0.5324	-0.1995	0.8421		4	rs77521392	0.2308	0.9867		4	rs79881951	154596162	T	ADD	87	0.4095	0.08623	0.9315		4	rs76112010	0.01437	0.1411
4	rs35072113	154597661	T	ADD	180	-0.9894	-0.6747	0.5007		4	rs147738302	0.2308	0.9867		4	rs35072113	154597661	T	ADD	87	-5.193	-2.037	0.04484		4	rs4696479	0.01512	0.1411
4	rs11726873	154597662	A	ADD	180	0.9182	0.6026	0.5476		4	rs7696323	0.4117	0.9867		4	rs11726873	154597662	A	ADD	87	5.381	2.369	0.02018		4	rs59341165	0.01512	0.1411
4	rs112090600	154598000	T	ADD	180	-0.5324	-0.1995	0.8421		4	rs4696480	0.4401	0.9867		4	rs112090600	154598000	T	ADD	87	0.4095	0.08623	0.9315		4	rs7682814	0.01512	0.1411
4	rs5863057	154598177	TA	ADD	180	-0.9894	-0.6747	0.5007		4	rs6811715	0.4401	0.9867		4	rs5863057	154598177	TA	ADD	87	-5.193	-2.037	0.04484		4	rs56346547	0.0154	0.1411
4	rs111701913	154598557	G	ADD	180	-0.3344	-0.1448	0.885		4	rs6535936	0.4494	0.9867		4	rs111701913	154598557	G	ADD	87	4.809	1.174	0.2439		4	rs11726873	0.02018	0.1411
4	rs6535936	154598676	A	ADD	180	1.22	0.7581	0.4494		4	rs6535937	0.4494	0.9867		4	rs6535936	154598676	A	ADD	87	5.247	2.314	0.02316		4	rs34569706	0.02018	0.1411
4	rs6535937	154598740	C	ADD	180	1.22	0.7581	0.4494		4	rs139963143	0.4494	0.9867		4	rs6535937	154598740	C	ADD	87	5.247	2.314	0.02316		4	rs6535936	0.02316	0.1411
4	rs77479941	154598840	T	ADD	180	-0.5324	-0.1995	0.8421		4	rs4696478	0.4494	0.9867		4	rs77479941	154598840	T	ADD	87	0.4095	0.08623	0.9315		4	rs6535937	0.02316	0.1411
4	rs74679246	154599460	C	ADD	180	-0.5324	-0.1995	0.8421		4	rs4696479	0.4494	0.9867		4	rs74679246	154599460	C	ADD	87	0.4095	0.08623	0.9315		4	rs139963143	0.02316	0.1411
4	rs13150331	154599622	G	ADD	180	-0.8889	-0.5986	0.5502		4	rs59341165	0.4494	0.9867		4	rs13150331	154599622	G	ADD	87	-5.193	-2.037	0.04484		4	rs4696478	0.02886	0.1551
4	rs34569706	154600806	TTCCTGCTGA	ADD	180	0.9182	0.6026	0.5476		4	rs7682814	0.4494	0.9867		4	rs34569706	154600806	TTCCTGCTGA	ADD	87	5.381	2.369	0.02018		4	rs6811715	0.0301	0.1551
4	rs56084105	154601475	A	ADD	180	0.2397	0.1241	0.9014		4	rs76112010	0.4494	0.9867		4	rs56084105	154601475	A	ADD	87	-2.553	-0.7443	0.4588		4	rs4696480	0.04473	0.1767
4	rs139963143	154601750	A	ADD	180	1.22	0.7581	0.4494		4	rs6811309	0.4494	0.9867		4	rs139963143	154601750	A	ADD	87	5.247	2.314	0.02316		4	rs35072113	0.04484	0.1767
4	rs111939063	154601876	T	ADD	180	0.2534	0.1365	0.8916		4	rs115751519	0.4648	0.9867		4	rs111939063	154601876	T	ADD	87	0.2728	0.08888	0.9294		4	rs5863057	0.04484	0.1767
4	rs113963880	154601883	G	ADD	180	-0.5324	-0.1995	0.8421		4	rs35072113	0.5007	0.9867		4	rs113963880	154601883	G	ADD	87	0.4095	0.08623	0.9315		4	rs13150331	0.04484	0.1767
4	rs4696478	154602079	T	ADD	180	1.22	0.7581	0.4494		4	rs5863057	0.5007	0.9867		4	rs4696478	154602079	T	ADD	87	5.033	2.224	0.02886		4	rs397995862	0.04961	0.1847
4	rs116309791	154602144	T	ADD	180	-0.5324	-0.1995	0.8421		4	rs11726873	0.5476	0.9867		4	rs116309791	154602144	T	ADD	87	0.4095	0.08623	0.9315		4	rs7696323	0.06936	0.2446
4	rs4696479	154602210	G	ADD	180	1.22	0.7581	0.4494		4	rs34569706	0.5476	0.9867		4	rs4696479	154602210	G	ADD	87	5.561	2.482	0.01512		4	rs11938228	0.08836	0.2825
4	rs59341165	154603295	TC	ADD	180	1.22	0.7581	0.4494		4	rs56346547	0.5476	0.9867		4	rs59341165	154603295	TC	ADD	87	5.561	2.482	0.01512		4	rs10222800	0.08856	0.2825
4	rs7682814	154603605	A	ADD	180	1.22	0.7581	0.4494		4	rs13150331	0.5502	0.9867		4	rs7682814	154603605	A	ADD	87	5.561	2.482	0.01512		4	rs13115230	0.1127	0.3284
4	rs76112010	154603862	A	ADD	180	1.22	0.7581	0.4494		4	rs5743688	0.5588	0.9867		4	rs76112010	154603862	A	ADD	87	5.675	2.501	0.01437		4	rs13123230	0.1127	0.3284
4	rs77521392	154604794	C	ADD	180	-4.618	-1.203	0.2308		4	rs1816702	0.5588	0.9867		4	rs77521392	154604794	C	ADD	87	-8.076	-1.509	0.1351		4	rs77521392	0.1351	0.3621
4	rs79620165	154604971	A	ADD	180	-0.5324	-0.1995	0.8421		4	rs6843605	0.5588	0.9867		4	rs79620165	154604971	A	ADD	87	0.4095	0.08623	0.9315		4	rs147738302	0.1351	0.3621
4	rs111200466	154605463	C	ADD	180	0.03268	0.01671	0.9867		4	rs72731633	0.5647	0.9867		4	rs111200466	154605463	C	ADD	87	0.4974	0.137	0.8913		4	rs1898830	0.1822	0.4696
4	rs56346547	154605617	C	ADD	180	0.9182	0.6026	0.5476		4	rs13147967	0.5647	0.9867		4	rs56346547	154605617	C	ADD	87	5.692	2.475	0.0154		4	rs11099894	0.2093	0.5195
4	rs7696323	154605745	T	ADD	180	1.284	0.8228	0.4117		4	rs13115230	0.6067	0.9867		4	rs7696323	154605745	T	ADD	87	4.219	1.84	0.06936		4	rs111701913	0.2439	0.5837
4	rs75160897	154606301	T	ADD	180	-0.5324	-0.1995	0.8421		4	rs11938228	0.6118	0.9867		4	rs75160897	154606301	T	ADD	87	0.4095	0.08623	0.9315		4	rs12510187	0.3354	0.7279
4	rs72731633	154606341	A	ADD	180	-1.412	-0.5769	0.5647		4	4:154618015:CA:CAA	0.6272	0.9867		4	rs72731633	154606341	A	ADD	87	-1.341	-0.37	0.7123		4	rs13105517	0.3354	0.7279
4	rs4696480	154607126	T	ADD	180	-1.118	-0.7737	0.4401		4	rs397995862	0.6617	0.9867		4	rs4696480	154607126	T	ADD	87	-5.154	-2.038	0.04473		4	4:154618015:CA:CAA	0.3368	0.7279
4	rs5743688	154607368	A	ADD	180	-1.45	-0.5858	0.5588		4	rs13123230	0.6619	0.9867		4	rs5743688	154607368	A	ADD	87	-0.5869	-0.1297	0.8972		4	rs7675718	0.3919	0.7705
4	rs1898830	154608453	G	ADD	180	0.02754	0.01896	0.9849		4	rs1898831	0.6689	0.9867		4	rs1898830	154608453	G	ADD	87	-3.452	-1.345	0.1822		4	rs7694512	0.3919	0.7705
4	rs1816702	154609523	T	ADD	180	-1.45	-0.5858	0.5588		4	rs74341183	0.6689	0.9867		4	rs1816702	154609523	T	ADD	87	0.3587	0.08479	0.9326		4	rs62323856	0.3971	0.7705
4	rs62323831	154610018	A	ADD	180	0.2397	0.1241	0.9014		4	rs4696483	0.6689	0.9867		4	rs62323831	154610018	A	ADD	87	-2.553	-0.7443	0.4588		4	rs72731630	0.4588	0.7705
4	rs13147967	154611516	G	ADD	180	-1.412	-0.5769	0.5647		4	rs113378982	0.7306	0.9867		4	rs13147967	154611516	G	ADD	87	-2.451	-0.7	0.4859		4	rs56084105	0.4588	0.7705
4	rs6811309	154611702	A	ADD	180	1.22	0.7581	0.4494		4	rs5743704	0.7306	0.9867		4	rs6811309	154611702	A	ADD	87	5.902	2.596	0.01118		4	rs62323831	0.4588	0.7705
4	rs6811715	154611877	G	ADD	180	-1.118	-0.7737	0.4401		4	rs7656411	0.7422	0.9867		4	rs6811715	154611877	G	ADD	87	-5.479	-2.207	0.0301		4	rs1898832	0.4588	0.7705
4	rs397995862	154612382	CA	ADD	180	-0.6449	-0.4383	0.6617		4	rs3804100	0.7678	0.9867		4	rs397995862	154612382	CA	ADD	87	-5.094	-1.993	0.04961		4	rs55699629	0.4675	0.7705
4	rs6843605	154612747	T	ADD	180	-1.45	-0.5858	0.5588		4	rs55699629	0.7799	0.9867		4	rs6843605	154612747	T	ADD	87	0.3587	0.08479	0.9326		4	rs115751519	0.4797	0.7705
4	rs115751519	154613720	T	ADD	180	-4.108	-0.7326	0.4648		4	rs5743700	0.8004	0.9867		4	rs115751519	154613720	T	ADD	87	-7.406	-0.71	0.4797		4	rs13147967	0.4859	0.7705
4	rs147738302	154613806	C	ADD	180	-4.618	-1.203	0.2308		4	rs33960694	0.8393	0.9867		4	rs147738302	154613806	C	ADD	87	-8.076	-1.509	0.1351		4	rs1898831	0.4859	0.7705
4	rs11099894	154614594	T	ADD	180	-0.09034	-0.06277	0.95		4	rs79881951	0.8421	0.9867		4	rs11099894	154614594	T	ADD	87	-3.346	-1.265	0.2093		4	rs3804100	0.4945	0.7705
4	rs113378982	154614895	G	ADD	180	1.176	0.3449	0.7306		4	rs112090600	0.8421	0.9867		4	rs113378982	154614895	G	ADD	87	2.047	0.3314	0.7412		4	rs74341183	0.5146	0.7835
4	rs10222800	154615237	A	ADD	180	-0.1193	-0.07951	0.9367		4	rs77479941	0.8421	0.9867		4	rs10222800	154615237	A	ADD	87	3.891	1.724	0.08856		4	rs1439164	0.618	0.9201
4	rs7675718	154615238	A	ADD	180	-0.09171	-0.06388	0.9491		4	rs74679246	0.8421	0.9867		4	rs7675718	154615238	A	ADD	87	-2.276	-0.8607	0.3919		4	rs4696483	0.6534	0.9517
4	rs1898831	154617183	G	ADD	180	-1.027	-0.4284	0.6689		4	rs113963880	0.8421	0.9867		4	rs1898831	154617183	G	ADD	87	-2.451	-0.7	0.4859		4	rs72731633	0.7123	0.9569
4	rs1898832	154617263	C	ADD	180	0.2397	0.1241	0.9014		4	rs116309791	0.8421	0.9867		4	rs1898832	154617263	C	ADD	87	-2.553	-0.7443	0.4588		4	rs7656411	0.732	0.9569
4	rs74341183	154617711	G	ADD	180	-1.027	-0.4284	0.6689		4	rs79620165	0.8421	0.9867		4	rs74341183	154617711	G	ADD	87	-2.43	-0.6546	0.5146		4	rs113378982	0.7412	0.9569
4	rs7694512	154617860	T	ADD	180	-0.09171	-0.06388	0.9491		4	rs75160897	0.8421	0.9867		4	rs7694512	154617860	T	ADD	87	-2.276	-0.8607	0.3919		4	rs5743704	0.7412	0.9569
4	4:154618015:CA:CAA	154618015	CAA	ADD	180	-1.208	-0.4865	0.6272		4	rs62323856	0.8613	0.9867		4	4:154618015:CA:CAA	154618015	CAA	ADD	87	-3.669	-0.9662	0.3368		4	rs5743700	0.7728	0.9569
4	rs55699629	154618015	CA	ADD	180	-0.6644	-0.2799	0.7799		4	rs3804099	0.8797	0.9867		4	rs55699629	154618015	CA	ADD	87	-2.644	-0.7299	0.4675		4	rs147311791	0.8333	0.9569
4	rs4696483	154619255	T	ADD	180	-1.027	-0.4284	0.6689		4	rs111701913	0.885	0.9867		4	rs4696483	154619255	T	ADD	87	-1.599	-0.4507	0.6534		4	rs111200466	0.8913	0.9569
4	rs13115230	154619274	T	ADD	180	-0.7477	-0.5157	0.6067		4	rs111939063	0.8916	0.9867		4	rs13115230	154619274	T	ADD	87	-4.175	-1.603	0.1127		4	rs5743688	0.8972	0.9569
4	rs13123230	154620585	G	ADD	180	-0.6421	-0.438	0.6619		4	rs72731630	0.9014	0.9867		4	rs13123230	154620585	G	ADD	87	-4.175	-1.603	0.1127		4	rs111939063	0.9294	0.9569
4	rs12510187	154621502	A	ADD	180	-0.09171	-0.06388	0.9491		4	rs56084105	0.9014	0.9867		4	rs12510187	154621502	A	ADD	87	-2.625	-0.969	0.3354		4	rs79881951	0.9315	0.9569
4	rs11938228	154621946	A	ADD	180	-0.7423	-0.5085	0.6118		4	rs62323831	0.9014	0.9867		4	rs11938228	154621946	A	ADD	87	-4.571	-1.725	0.08836		4	rs112090600	0.9315	0.9569
4	rs147311791	154622256	C	ADD	180	-15.67	-2.038	0.04305		4	rs1898832	0.9014	0.9867		4	rs147311791	154622256	C	ADD	87	-1.639	-0.2112	0.8333		4	rs77479941	0.9315	0.9569
4	rs1439164	154622649	C	ADD	180	0.05216	0.02777	0.9779		4	rs10222800	0.9367	0.9867		4	rs1439164	154622649	C	ADD	87	1.446	0.5006	0.618		4	rs74679246	0.9315	0.9569
4	rs33960694	154622922	TA	ADD	180	0.2939	0.2031	0.8393		4	rs7675718	0.9491	0.9867		4	rs33960694	154622922	TA	ADD	87	0.1425	0.05817	0.9538		4	rs113963880	0.9315	0.9569
4	rs13105517	154622950	A	ADD	180	-0.09171	-0.06388	0.9491		4	rs7694512	0.9491	0.9867		4	rs13105517	154622950	A	ADD	87	-2.625	-0.969	0.3354		4	rs116309791	0.9315	0.9569
4	rs62323856	154623149	C	ADD	180	0.3069	0.175	0.8613		4	rs12510187	0.9491	0.9867		4	rs62323856	154623149	C	ADD	87	-2.5	-0.8512	0.3971		4	rs79620165	0.9315	0.9569
4	rs3804099	154624656	C	ADD	180	-0.2061	-0.1515	0.8797		4	rs13105517	0.9491	0.9867		4	rs3804099	154624656	C	ADD	87	0.1369	0.05421	0.9569		4	rs75160897	0.9315	0.9569
4	rs3804100	154625409	C	ADD	180	-0.8804	-0.2958	0.7678		4	rs11099894	0.95	0.9867		4	rs3804100	154625409	C	ADD	87	-3.51	-0.6862	0.4945		4	rs1816702	0.9326	0.9569
4	rs5743700	154625682	T	ADD	180	0.8207	0.2533	0.8004		4	rs1439164	0.9779	0.9867		4	rs5743700	154625682	T	ADD	87	-1.445	-0.2897	0.7728		4	rs6843605	0.9326	0.9569
4	rs5743704	154625951	A	ADD	180	1.176	0.3449	0.7306		4	rs1898830	0.9849	0.9867		4	rs5743704	154625951	A	ADD	87	2.047	0.3314	0.7412		4	rs33960694	0.9538	0.9569
4	rs7656411	154627655	G	ADD	180	-0.5162	-0.3295	0.7422		4	rs111200466	0.9867	0.9867		4	rs7656411	154627655	G	ADD	87	0.9931	0.3436	0.732		4	rs3804099	0.9569	0.9569

## Sheet: Logical memory
Controls															Cases
Linear Regression Additive Model										Multiple test correction					Linear Regression Additive Model										Multiple test correction
CHR	SNP	BP	A1	TEST	NMISS	BETA	STAT	P		CHR	SNP	UNADJ	FDR_BH		CHR	SNP	BP	A1	TEST	NMISS	BETA	STAT	P		CHR	SNP	UNADJ	FDR_BH
4	rs72731630	154595556	G	ADD	179	-0.1246	-0.08836	0.9297		4	rs33960694	0.07374	0.4793		4	rs72731630	154595556	G	ADD	82	0.9288	0.3325	0.7405		4	rs1439164	0.1236	0.8385
4	rs79881951	154596162	T	ADD	179	2.596	1.339	0.1822		4	rs13115230	0.1232	0.4793		4	rs79881951	154596162	T	ADD	82	5.126	1.418	0.1601		4	rs111939063	0.1373	0.8385
4	rs35072113	154597661	T	ADD	179	-1.495	-1.403	0.1624		4	rs11726873	0.128	0.4793		4	rs35072113	154597661	T	ADD	82	-0.2746	-0.1257	0.9003		4	rs55699629	0.1561	0.8385
4	rs11726873	154597662	A	ADD	179	1.691	1.529	0.128		4	rs34569706	0.128	0.4793		4	rs11726873	154597662	A	ADD	82	-0.2356	-0.1201	0.9047		4	rs74341183	0.1569	0.8385
4	rs112090600	154598000	T	ADD	179	2.596	1.339	0.1822		4	rs56346547	0.128	0.4793		4	rs112090600	154598000	T	ADD	82	5.126	1.418	0.1601		4	rs79881951	0.1601	0.8385
4	rs5863057	154598177	TA	ADD	179	-1.495	-1.403	0.1624		4	rs55699629	0.1311	0.4793		4	rs5863057	154598177	TA	ADD	82	-0.2746	-0.1257	0.9003		4	rs112090600	0.1601	0.8385
4	rs111701913	154598557	G	ADD	179	1.672	0.9942	0.3215		4	rs1898831	0.1434	0.4793		4	rs111701913	154598557	G	ADD	82	2.219	0.6917	0.4912		4	rs77479941	0.1601	0.8385
4	rs6535936	154598676	A	ADD	179	0.9436	0.803	0.4231		4	rs74341183	0.1434	0.4793		4	rs6535936	154598676	A	ADD	82	-1.694	-0.8713	0.3863		4	rs74679246	0.1601	0.8385
4	rs6535937	154598740	C	ADD	179	0.9436	0.803	0.4231		4	rs4696483	0.1434	0.4793		4	rs6535937	154598740	C	ADD	82	-1.694	-0.8713	0.3863		4	rs113963880	0.1601	0.8385
4	rs77479941	154598840	T	ADD	179	2.596	1.339	0.1822		4	rs13123230	0.1476	0.4793		4	rs77479941	154598840	T	ADD	82	5.126	1.418	0.1601		4	rs7656411	0.1739	0.8385
4	rs74679246	154599460	C	ADD	179	2.596	1.339	0.1822		4	rs35072113	0.1624	0.4793		4	rs74679246	154599460	C	ADD	82	5.126	1.418	0.1601		4	4:154618015:CA:CAA	0.1819	0.8385
4	rs13150331	154599622	G	ADD	179	-1.412	-1.308	0.1926		4	rs5863057	0.1624	0.4793		4	rs13150331	154599622	G	ADD	82	-0.2746	-0.1257	0.9003		4	rs147311791	0.2052	0.8385
4	rs34569706	154600806	TTCCTGCTGA	ADD	179	1.691	1.529	0.128		4	rs5743700	0.1693	0.4793		4	rs34569706	154600806	TTCCTGCTGA	ADD	82	-0.2356	-0.1201	0.9047		4	rs13147967	0.3186	0.8385
4	rs56084105	154601475	A	ADD	179	-0.1246	-0.08836	0.9297		4	rs79881951	0.1822	0.4793		4	rs56084105	154601475	A	ADD	82	0.9288	0.3325	0.7405		4	rs1898831	0.3186	0.8385
4	rs139963143	154601750	A	ADD	179	0.9436	0.803	0.4231		4	rs112090600	0.1822	0.4793		4	rs139963143	154601750	A	ADD	82	-1.694	-0.8713	0.3863		4	rs4696483	0.3187	0.8385
4	rs111939063	154601876	T	ADD	179	1.119	0.8275	0.4091		4	rs77479941	0.1822	0.4793		4	rs111939063	154601876	T	ADD	82	-3.978	-1.502	0.1373		4	rs72731633	0.3265	0.8385
4	rs113963880	154601883	G	ADD	179	2.596	1.339	0.1822		4	rs74679246	0.1822	0.4793		4	rs113963880	154601883	G	ADD	82	5.126	1.418	0.1601		4	rs116309791	0.3324	0.8385
4	rs4696478	154602079	T	ADD	179	0.9436	0.803	0.4231		4	rs113963880	0.1822	0.4793		4	rs4696478	154602079	T	ADD	82	-1.62	-0.837	0.4052		4	rs79620165	0.3324	0.8385
4	rs116309791	154602144	T	ADD	179	2.596	1.339	0.1822		4	rs116309791	0.1822	0.4793		4	rs116309791	154602144	T	ADD	82	3.663	0.9754	0.3324		4	rs75160897	0.3324	0.8385
4	rs4696479	154602210	G	ADD	179	0.9436	0.803	0.4231		4	rs79620165	0.1822	0.4793		4	rs4696479	154602210	G	ADD	82	-1.69	-0.8741	0.3848		4	rs3804099	0.3529	0.8385
4	rs59341165	154603295	TC	ADD	179	0.9436	0.803	0.4231		4	rs75160897	0.1822	0.4793		4	rs59341165	154603295	TC	ADD	82	-1.69	-0.8741	0.3848		4	rs10222800	0.3561	0.8385
4	rs7682814	154603605	A	ADD	179	0.9436	0.803	0.4231		4	rs11938228	0.1849	0.4793		4	rs7682814	154603605	A	ADD	82	-1.69	-0.8741	0.3848		4	rs6811309	0.3612	0.8385
4	rs76112010	154603862	A	ADD	179	0.9436	0.803	0.4231		4	rs72731633	0.1898	0.4793		4	rs76112010	154603862	A	ADD	82	-1.733	-0.8833	0.3798		4	rs76112010	0.3798	0.8385
4	rs77521392	154604794	C	ADD	179	-2.372	-0.8447	0.3994		4	rs13147967	0.1898	0.4793		4	rs77521392	154604794	C	ADD	82	0.9529	0.2081	0.8357		4	rs4696479	0.3848	0.8385
4	rs79620165	154604971	A	ADD	179	2.596	1.339	0.1822		4	rs13150331	0.1926	0.4793		4	rs79620165	154604971	A	ADD	82	3.663	0.9754	0.3324		4	rs59341165	0.3848	0.8385
4	rs111200466	154605463	C	ADD	179	-0.203	-0.1422	0.8871		4	4:154618015:CA:CAA	0.202	0.4793		4	rs111200466	154605463	C	ADD	82	0.7811	0.27	0.7879		4	rs7682814	0.3848	0.8385
4	rs56346547	154605617	C	ADD	179	1.691	1.529	0.128		4	rs397995862	0.2034	0.4793		4	rs56346547	154605617	C	ADD	82	-0.776	-0.3948	0.6941		4	rs6535936	0.3863	0.8385
4	rs7696323	154605745	T	ADD	179	0.9356	0.821	0.4128		4	rs7675718	0.2266	0.4793		4	rs7696323	154605745	T	ADD	82	-1.579	-0.8182	0.4158		4	rs6535937	0.3863	0.8385
4	rs75160897	154606301	T	ADD	179	2.596	1.339	0.1822		4	rs7694512	0.2266	0.4793		4	rs75160897	154606301	T	ADD	82	3.663	0.9754	0.3324		4	rs139963143	0.3863	0.8385
4	rs72731633	154606341	A	ADD	179	2.343	1.316	0.1898		4	rs12510187	0.2266	0.4793		4	rs72731633	154606341	A	ADD	82	2.897	0.9876	0.3265		4	rs5743700	0.3863	0.8385
4	rs4696480	154607126	T	ADD	179	-0.6896	-0.6537	0.5142		4	rs13105517	0.2266	0.4793		4	rs4696480	154607126	T	ADD	82	1.548	0.726	0.47		4	rs62323856	0.388	0.8385
4	rs5743688	154607368	A	ADD	179	1.848	1.025	0.307		4	rs3804099	0.2289	0.4793		4	rs5743688	154607368	A	ADD	82	2.423	0.6752	0.5016		4	rs4696478	0.4052	0.8402
4	rs1898830	154608453	G	ADD	179	-0.9933	-0.939	0.349		4	rs62323856	0.2944	0.5348		4	rs1898830	154608453	G	ADD	82	1.023	0.4801	0.6325		4	rs7696323	0.4158	0.8402
4	rs1816702	154609523	T	ADD	179	1.848	1.025	0.307		4	rs11099894	0.3005	0.5348		4	rs1816702	154609523	T	ADD	82	0.7708	0.2292	0.8193		4	rs113378982	0.4514	0.8402
4	rs62323831	154610018	A	ADD	179	-0.1246	-0.08836	0.9297		4	rs5743688	0.307	0.5348		4	rs62323831	154610018	A	ADD	82	0.9288	0.3325	0.7405		4	rs5743704	0.4514	0.8402
4	rs13147967	154611516	G	ADD	179	2.343	1.316	0.1898		4	rs1816702	0.307	0.5348		4	rs13147967	154611516	G	ADD	82	2.845	1.004	0.3186		4	rs4696480	0.47	0.8402
4	rs6811309	154611702	A	ADD	179	0.9436	0.803	0.4231		4	rs6843605	0.307	0.5348		4	rs6811309	154611702	A	ADD	82	-1.81	-0.9185	0.3612		4	rs6811715	0.4707	0.8402
4	rs6811715	154611877	G	ADD	179	-0.6896	-0.6537	0.5142		4	rs111701913	0.3215	0.5348		4	rs6811715	154611877	G	ADD	82	1.526	0.7249	0.4707		4	rs397995862	0.4839	0.8402
4	rs397995862	154612382	CA	ADD	179	-1.365	-1.277	0.2034		4	rs1439164	0.3221	0.5348		4	rs397995862	154612382	CA	ADD	82	1.5	0.7035	0.4839		4	rs111701913	0.4912	0.8402
4	rs6843605	154612747	T	ADD	179	1.848	1.025	0.307		4	rs1898830	0.349	0.5348		4	rs6843605	154612747	T	ADD	82	0.7708	0.2292	0.8193		4	rs5743688	0.5016	0.8402
4	rs115751519	154613720	T	ADD	179	-1.43	-0.3491	0.7274		4	rs77521392	0.3994	0.5348		4	rs115751519	154613720	T	ADD	82	-4.994	-0.6042	0.5475		4	rs33960694	0.5276	0.8531
4	rs147738302	154613806	C	ADD	179	-2.372	-0.8447	0.3994		4	rs147738302	0.3994	0.5348		4	rs147738302	154613806	C	ADD	82	0.9529	0.2081	0.8357		4	rs11099894	0.5352	0.8531
4	rs11099894	154614594	T	ADD	179	-1.087	-1.038	0.3005		4	rs111939063	0.4091	0.5348		4	rs11099894	154614594	T	ADD	82	1.367	0.623	0.5352		4	rs115751519	0.5475	0.8531
4	rs113378982	154614895	G	ADD	179	-1.284	-0.516	0.6065		4	rs7696323	0.4128	0.5348		4	rs113378982	154614895	G	ADD	82	-3.695	-0.7568	0.4514		4	rs1898830	0.6325	0.9447
4	rs10222800	154615237	A	ADD	179	0.4726	0.4317	0.6665		4	rs6535936	0.4231	0.5348		4	rs10222800	154615237	A	ADD	82	-1.801	-0.9284	0.3561		4	rs56346547	0.6941	0.9447
4	rs7675718	154615238	A	ADD	179	-1.266	-1.213	0.2266		4	rs6535937	0.4231	0.5348		4	rs7675718	154615238	A	ADD	82	0.02182	0.01037	0.9918		4	rs12510187	0.7333	0.9447
4	rs1898831	154617183	G	ADD	179	2.558	1.47	0.1434		4	rs139963143	0.4231	0.5348		4	rs1898831	154617183	G	ADD	82	2.845	1.004	0.3186		4	rs13105517	0.7333	0.9447
4	rs1898832	154617263	C	ADD	179	-0.1246	-0.08836	0.9297		4	rs4696478	0.4231	0.5348		4	rs1898832	154617263	C	ADD	82	0.9288	0.3325	0.7405		4	rs72731630	0.7405	0.9447
4	rs74341183	154617711	G	ADD	179	2.558	1.47	0.1434		4	rs4696479	0.4231	0.5348		4	rs74341183	154617711	G	ADD	82	4.286	1.43	0.1569		4	rs56084105	0.7405	0.9447
4	rs7694512	154617860	T	ADD	179	-1.266	-1.213	0.2266		4	rs59341165	0.4231	0.5348		4	rs7694512	154617860	T	ADD	82	0.02182	0.01037	0.9918		4	rs62323831	0.7405	0.9447
4	4:154618015:CA:CAA	154618015	CAA	ADD	179	2.311	1.281	0.202		4	rs7682814	0.4231	0.5348		4	4:154618015:CA:CAA	154618015	CAA	ADD	82	4.158	1.347	0.1819		4	rs1898832	0.7405	0.9447
4	rs55699629	154618015	CA	ADD	179	2.612	1.517	0.1311		4	rs76112010	0.4231	0.5348		4	rs55699629	154618015	CA	ADD	82	4.182	1.432	0.1561		4	rs3804100	0.7452	0.9447
4	rs4696483	154619255	T	ADD	179	2.558	1.47	0.1434		4	rs6811309	0.4231	0.5348		4	rs4696483	154619255	T	ADD	82	2.877	1.004	0.3187		4	rs111200466	0.7879	0.9447
4	rs13115230	154619274	T	ADD	179	-1.629	-1.549	0.1232		4	rs4696480	0.5142	0.6263		4	rs13115230	154619274	T	ADD	82	0.2199	0.1052	0.9165		4	rs11938228	0.811	0.9447
4	rs13123230	154620585	G	ADD	179	-1.548	-1.454	0.1476		4	rs6811715	0.5142	0.6263		4	rs13123230	154620585	G	ADD	82	0.2199	0.1052	0.9165		4	rs1816702	0.8193	0.9447
4	rs12510187	154621502	A	ADD	179	-1.266	-1.213	0.2266		4	rs7656411	0.5235	0.6263		4	rs12510187	154621502	A	ADD	82	-0.7394	-0.342	0.7333		4	rs6843605	0.8193	0.9447
4	rs11938228	154621946	A	ADD	179	-1.412	-1.331	0.1849		4	rs147311791	0.5578	0.6557		4	rs11938228	154621946	A	ADD	82	-0.5115	-0.24	0.811		4	rs77521392	0.8357	0.9447
4	rs147311791	154622256	C	ADD	179	-3.331	-0.5873	0.5578		4	rs113378982	0.6065	0.6887		4	rs147311791	154622256	C	ADD	82	8.988	1.278	0.2052		4	rs147738302	0.8357	0.9447
4	rs1439164	154622649	C	ADD	179	1.359	0.993	0.3221		4	rs5743704	0.6065	0.6887		4	rs1439164	154622649	C	ADD	82	-3.819	-1.557	0.1236		4	rs35072113	0.9003	0.9447
4	rs33960694	154622922	TA	ADD	179	1.886	1.799	0.07374		4	rs10222800	0.6665	0.7442		4	rs33960694	154622922	TA	ADD	82	-1.252	-0.6346	0.5276		4	rs5863057	0.9003	0.9447
4	rs13105517	154622950	A	ADD	179	-1.266	-1.213	0.2266		4	rs115751519	0.7274	0.799		4	rs13105517	154622950	A	ADD	82	-0.7394	-0.342	0.7333		4	rs13150331	0.9003	0.9447
4	rs62323856	154623149	C	ADD	179	1.343	1.052	0.2944		4	rs3804100	0.8093	0.8746		4	rs62323856	154623149	C	ADD	82	2.086	0.8682	0.388		4	rs11726873	0.9047	0.9447
4	rs3804099	154624656	C	ADD	179	1.197	1.207	0.2289		4	rs111200466	0.8871	0.9297		4	rs3804099	154624656	C	ADD	82	-1.923	-0.9347	0.3529		4	rs34569706	0.9047	0.9447
4	rs3804100	154625409	C	ADD	179	0.5252	0.2417	0.8093		4	rs72731630	0.9297	0.9297		4	rs3804100	154625409	C	ADD	82	1.327	0.3262	0.7452		4	rs13115230	0.9165	0.9447
4	rs5743700	154625682	T	ADD	179	3.248	1.38	0.1693		4	rs56084105	0.9297	0.9297		4	rs5743700	154625682	T	ADD	82	3.442	0.8713	0.3863		4	rs13123230	0.9165	0.9447
4	rs5743704	154625951	A	ADD	179	-1.284	-0.516	0.6065		4	rs62323831	0.9297	0.9297		4	rs5743704	154625951	A	ADD	82	-3.695	-0.7568	0.4514		4	rs7675718	0.9918	0.9918
4	rs7656411	154627655	G	ADD	179	0.731	0.6392	0.5235		4	rs1898832	0.9297	0.9297		4	rs7656411	154627655	G	ADD	82	-3.352	-1.372	0.1739		4	rs7694512	0.9918	0.9918

## Sheet: Letter number sequence
Controls															Cases
Linear Regression Additive Model										Multiple test correction					Linear Regression Additive Model										Multiple test correction
CHR	SNP	BP	A1	TEST	NMISS	BETA	STAT	P		CHR	SNP	UNADJ	FDR_BH		CHR	SNP	BP	A1	TEST	NMISS	BETA	STAT	P		CHR	SNP	UNADJ	FDR_BH
4	rs72731630	154595556	G	ADD	170	-0.3187	-0.7989	0.4255		4	rs79881951	0.03207	0.2238		4	rs72731630	154595556	G	ADD	73	-0.3293	-0.4065	0.6856		4	rs1816702	0.02856	0.2576
4	rs79881951	154596162	T	ADD	170	1.151	2.162	0.03207		4	rs112090600	0.03207	0.2238		4	rs79881951	154596162	T	ADD	73	2.491	2.111	0.03845		4	rs6843605	0.02856	0.2576
4	rs35072113	154597661	T	ADD	170	0.2178	0.7215	0.4716		4	rs77479941	0.03207	0.2238		4	rs35072113	154597661	T	ADD	73	-0.474	-0.756	0.4523		4	rs79881951	0.03845	0.2576
4	rs11726873	154597662	A	ADD	170	-0.03879	-0.1227	0.9025		4	rs74679246	0.03207	0.2238		4	rs11726873	154597662	A	ADD	73	0.5834	1.002	0.3199		4	rs112090600	0.03845	0.2576
4	rs112090600	154598000	T	ADD	170	1.151	2.162	0.03207		4	rs113963880	0.03207	0.2238		4	rs112090600	154598000	T	ADD	73	2.491	2.111	0.03845		4	rs77479941	0.03845	0.2576
4	rs5863057	154598177	TA	ADD	170	0.2178	0.7215	0.4716		4	rs116309791	0.03207	0.2238		4	rs5863057	154598177	TA	ADD	73	-0.474	-0.756	0.4523		4	rs74679246	0.03845	0.2576
4	rs111701913	154598557	G	ADD	170	0.9043	1.935	0.0547		4	rs79620165	0.03207	0.2238		4	rs111701913	154598557	G	ADD	73	1.06	1.069	0.2888		4	rs113963880	0.03845	0.2576
4	rs6535936	154598676	A	ADD	170	-0.4856	-1.46	0.1461		4	rs75160897	0.03207	0.2238		4	rs6535936	154598676	A	ADD	73	0.005562	0.009715	0.9923		4	rs116309791	0.03845	0.2576
4	rs6535937	154598740	C	ADD	170	-0.4856	-1.46	0.1461		4	rs5743700	0.03244	0.2238		4	rs6535937	154598740	C	ADD	73	0.005562	0.009715	0.9923		4	rs79620165	0.03845	0.2576
4	rs77479941	154598840	T	ADD	170	1.151	2.162	0.03207		4	rs7656411	0.0334	0.2238		4	rs77479941	154598840	T	ADD	73	2.491	2.111	0.03845		4	rs75160897	0.03845	0.2576
4	rs74679246	154599460	C	ADD	170	1.151	2.162	0.03207		4	rs111701913	0.0547	0.2796		4	rs74679246	154599460	C	ADD	73	2.491	2.111	0.03845		4	rs5743688	0.0609	0.371
4	rs13150331	154599622	G	ADD	170	0.279	0.9131	0.3625		4	rs1439164	0.05725	0.2796		4	rs13150331	154599622	G	ADD	73	-0.474	-0.756	0.4523		4	rs72731633	0.07	0.3909
4	rs34569706	154600806	TTCCTGCTGA	ADD	170	-0.03879	-0.1227	0.9025		4	rs4696480	0.05842	0.2796		4	rs34569706	154600806	TTCCTGCTGA	ADD	73	0.5834	1.002	0.3199		4	rs4696483	0.07866	0.402
4	rs56084105	154601475	A	ADD	170	-0.3187	-0.7989	0.4255		4	rs6811715	0.05842	0.2796		4	rs56084105	154601475	A	ADD	73	-0.3293	-0.4065	0.6856		4	rs5743700	0.084	0.402
4	rs139963143	154601750	A	ADD	170	-0.4856	-1.46	0.1461		4	rs10222800	0.06792	0.2854		4	rs139963143	154601750	A	ADD	73	0.005562	0.009715	0.9923		4	rs13147967	0.1199	0.5023
4	rs111939063	154601876	T	ADD	170	-0.635	-1.68	0.09483		4	rs7696323	0.06817	0.2854		4	rs111939063	154601876	T	ADD	73	-0.5613	-0.7099	0.4802		4	rs1898831	0.1199	0.5023
4	rs113963880	154601883	G	ADD	170	1.151	2.162	0.03207		4	rs1898830	0.09437	0.2898		4	rs113963880	154601883	G	ADD	73	2.491	2.111	0.03845		4	rs115751519	0.1343	0.5293
4	rs4696478	154602079	T	ADD	170	-0.4856	-1.46	0.1461		4	rs111939063	0.09483	0.2898		4	rs4696478	154602079	T	ADD	73	-0.04986	-0.08757	0.9305		4	rs74341183	0.1446	0.5384
4	rs116309791	154602144	T	ADD	170	1.151	2.162	0.03207		4	rs1898831	0.1097	0.2898		4	rs116309791	154602144	T	ADD	73	2.491	2.111	0.03845		4	rs55699629	0.1589	0.5602
4	rs4696479	154602210	G	ADD	170	-0.4856	-1.46	0.1461		4	rs74341183	0.1097	0.2898		4	rs4696479	154602210	G	ADD	73	0.07176	0.1264	0.8998		4	4:154618015:CA:CAA	0.2487	0.8243
4	rs59341165	154603295	TC	ADD	170	-0.4856	-1.46	0.1461		4	rs4696483	0.1097	0.2898		4	rs59341165	154603295	TC	ADD	73	0.07176	0.1264	0.8998		4	rs77521392	0.2785	0.8243
4	rs7682814	154603605	A	ADD	170	-0.4856	-1.46	0.1461		4	rs55699629	0.1293	0.2898		4	rs7682814	154603605	A	ADD	73	0.07176	0.1264	0.8998		4	rs147738302	0.2785	0.8243
4	rs76112010	154603862	A	ADD	170	-0.4856	-1.46	0.1461		4	rs11099894	0.139	0.2898		4	rs76112010	154603862	A	ADD	73	0.0171	0.02959	0.9765		4	rs111701913	0.2888	0.8243
4	rs77521392	154604794	C	ADD	170	-1.031	-1.332	0.1847		4	rs6535936	0.1461	0.2898		4	rs77521392	154604794	C	ADD	73	-1.387	-1.092	0.2785		4	rs56346547	0.3091	0.8243
4	rs79620165	154604971	A	ADD	170	1.151	2.162	0.03207		4	rs6535937	0.1461	0.2898		4	rs79620165	154604971	A	ADD	73	2.491	2.111	0.03845		4	rs11726873	0.3199	0.8243
4	rs111200466	154605463	C	ADD	170	-0.1184	-0.2923	0.7704		4	rs139963143	0.1461	0.2898		4	rs111200466	154605463	C	ADD	73	0.1733	0.2083	0.8356		4	rs34569706	0.3199	0.8243
4	rs56346547	154605617	C	ADD	170	-0.03879	-0.1227	0.9025		4	rs4696478	0.1461	0.2898		4	rs56346547	154605617	C	ADD	73	0.61	1.025	0.3091		4	rs62323856	0.3376	0.8378
4	rs7696323	154605745	T	ADD	170	-0.5889	-1.836	0.06817		4	rs4696479	0.1461	0.2898		4	rs7696323	154605745	T	ADD	73	-0.2265	-0.3985	0.6915		4	rs1439164	0.3807	0.8912
4	rs75160897	154606301	T	ADD	170	1.151	2.162	0.03207		4	rs59341165	0.1461	0.2898		4	rs75160897	154606301	T	ADD	73	2.491	2.111	0.03845		4	rs397995862	0.4101	0.8912
4	rs72731633	154606341	A	ADD	170	0.6626	1.343	0.181		4	rs7682814	0.1461	0.2898		4	rs72731633	154606341	A	ADD	73	1.609	1.841	0.07		4	rs13115230	0.4373	0.8912
4	rs4696480	154607126	T	ADD	170	0.5614	1.906	0.05842		4	rs76112010	0.1461	0.2898		4	rs4696480	154607126	T	ADD	73	0.1902	0.3037	0.7623		4	rs13123230	0.4373	0.8912
4	rs5743688	154607368	A	ADD	170	0.6177	1.237	0.2177		4	rs6811309	0.1461	0.2898		4	rs5743688	154607368	A	ADD	73	2.139	1.906	0.0609		4	rs35072113	0.4523	0.8912
4	rs1898830	154608453	G	ADD	170	0.499	1.682	0.09437		4	rs11938228	0.1556	0.2898		4	rs1898830	154608453	G	ADD	73	-0.2868	-0.4568	0.6492		4	rs5863057	0.4523	0.8912
4	rs1816702	154609523	T	ADD	170	0.6177	1.237	0.2177		4	rs7675718	0.16	0.2898		4	rs1816702	154609523	T	ADD	73	2.268	2.237	0.02856		4	rs13150331	0.4523	0.8912
4	rs62323831	154610018	A	ADD	170	-0.3187	-0.7989	0.4255		4	rs7694512	0.16	0.2898		4	rs62323831	154610018	A	ADD	73	-0.3293	-0.4065	0.6856		4	rs111939063	0.4802	0.9192
4	rs13147967	154611516	G	ADD	170	0.6626	1.343	0.181		4	rs12510187	0.16	0.2898		4	rs13147967	154611516	G	ADD	73	1.328	1.575	0.1199		4	rs11938228	0.5147	0.958
4	rs6811309	154611702	A	ADD	170	-0.4856	-1.46	0.1461		4	rs13105517	0.16	0.2898		4	rs6811309	154611702	A	ADD	73	0.07498	0.129	0.8977		4	rs7656411	0.5779	0.9858
4	rs6811715	154611877	G	ADD	170	0.5614	1.906	0.05842		4	rs72731633	0.181	0.3018		4	rs6811715	154611877	G	ADD	73	0.1058	0.1717	0.8641		4	rs10222800	0.6151	0.9858
4	rs397995862	154612382	CA	ADD	170	0.356	1.179	0.24		4	rs13147967	0.181	0.3018		4	rs397995862	154612382	CA	ADD	73	-0.5198	-0.8288	0.4101		4	rs113378982	0.623	0.9858
4	rs6843605	154612747	T	ADD	170	0.6177	1.237	0.2177		4	rs77521392	0.1847	0.3018		4	rs6843605	154612747	T	ADD	73	2.268	2.237	0.02856		4	rs5743704	0.623	0.9858
4	rs115751519	154613720	T	ADD	170	0.2252	0.1989	0.8426		4	rs147738302	0.1847	0.3018		4	rs115751519	154613720	T	ADD	73	-3.451	-1.515	0.1343		4	rs3804099	0.6316	0.9858
4	rs147738302	154613806	C	ADD	170	-1.031	-1.332	0.1847		4	rs5743688	0.2177	0.3315		4	rs147738302	154613806	C	ADD	73	-1.387	-1.092	0.2785		4	rs1898830	0.6492	0.9858
4	rs11099894	154614594	T	ADD	170	0.4375	1.487	0.139		4	rs1816702	0.2177	0.3315		4	rs11099894	154614594	T	ADD	73	-0.1958	-0.3012	0.7642		4	rs72731630	0.6856	0.9858
4	rs113378982	154614895	G	ADD	170	-0.3045	-0.4296	0.6681		4	rs6843605	0.2177	0.3315		4	rs113378982	154614895	G	ADD	73	0.6799	0.4939	0.623		4	rs56084105	0.6856	0.9858
4	rs10222800	154615237	A	ADD	170	-0.5641	-1.838	0.06792		4	rs397995862	0.24	0.3573		4	rs10222800	154615237	A	ADD	73	-0.2866	-0.5051	0.6151		4	rs62323831	0.6856	0.9858
4	rs7675718	154615238	A	ADD	170	0.4146	1.411	0.16		4	4:154618015:CA:CAA	0.2629	0.3761		4	rs7675718	154615238	A	ADD	73	-0.161	-0.2583	0.797		4	rs1898832	0.6856	0.9858
4	rs1898831	154617183	G	ADD	170	0.7752	1.608	0.1097		4	rs62323856	0.2638	0.3761		4	rs1898831	154617183	G	ADD	73	1.328	1.575	0.1199		4	rs7696323	0.6915	0.9858
4	rs1898832	154617263	C	ADD	170	-0.3187	-0.7989	0.4255		4	rs13123230	0.272	0.3797		4	rs1898832	154617263	C	ADD	73	-0.3293	-0.4065	0.6856		4	rs147311791	0.7555	0.9921
4	rs74341183	154617711	G	ADD	170	0.7752	1.608	0.1097		4	rs3804099	0.3098	0.4236		4	rs74341183	154617711	G	ADD	73	1.35	1.476	0.1446		4	rs4696480	0.7623	0.9921
4	rs7694512	154617860	T	ADD	170	0.4146	1.411	0.16		4	rs13150331	0.3625	0.4773		4	rs7694512	154617860	T	ADD	73	-0.161	-0.2583	0.797		4	rs11099894	0.7642	0.9921
4	4:154618015:CA:CAA	154618015	CAA	ADD	170	0.5623	1.123	0.2629		4	rs13115230	0.3633	0.4773		4	4:154618015:CA:CAA	154618015	CAA	ADD	73	1.11	1.164	0.2487		4	rs33960694	0.7882	0.9921
4	rs55699629	154618015	CA	ADD	170	0.728	1.524	0.1293		4	rs72731630	0.4255	0.5183		4	rs55699629	154618015	CA	ADD	73	1.26	1.425	0.1589		4	rs7675718	0.797	0.9921
4	rs4696483	154619255	T	ADD	170	0.7752	1.608	0.1097		4	rs56084105	0.4255	0.5183		4	rs4696483	154619255	T	ADD	73	1.517	1.785	0.07866		4	rs7694512	0.797	0.9921
4	rs13115230	154619274	T	ADD	170	0.2715	0.9115	0.3633		4	rs62323831	0.4255	0.5183		4	rs13115230	154619274	T	ADD	73	-0.4803	-0.7814	0.4373		4	rs111200466	0.8356	0.9921
4	rs13123230	154620585	G	ADD	170	0.3316	1.102	0.272		4	rs1898832	0.4255	0.5183		4	rs13123230	154620585	G	ADD	73	-0.4803	-0.7814	0.4373		4	rs6811715	0.8641	0.9921
4	rs12510187	154621502	A	ADD	170	0.4146	1.411	0.16		4	rs35072113	0.4716	0.5544		4	rs12510187	154621502	A	ADD	73	-0.07847	-0.1221	0.9032		4	rs6811309	0.8977	0.9921
4	rs11938228	154621946	A	ADD	170	0.4264	1.427	0.1556		4	rs5863057	0.4716	0.5544		4	rs11938228	154621946	A	ADD	73	-0.4116	-0.6549	0.5147		4	rs4696479	0.8998	0.9921
4	rs147311791	154622256	C	ADD	170	-0.7684	-0.4905	0.6244		4	rs3804100	0.5469	0.6317		4	rs147311791	154622256	C	ADD	73	-0.6195	-0.3127	0.7555		4	rs59341165	0.8998	0.9921
4	rs1439164	154622649	C	ADD	170	-0.7312	-1.915	0.05725		4	rs147311791	0.6244	0.7091		4	rs1439164	154622649	C	ADD	73	-0.6372	-0.8824	0.3807		4	rs7682814	0.8998	0.9921
4	rs33960694	154622922	TA	ADD	170	-0.1383	-0.4686	0.64		4	rs33960694	0.64	0.7146		4	rs33960694	154622922	TA	ADD	73	0.1599	0.2698	0.7882		4	rs12510187	0.9032	0.9921
4	rs13105517	154622950	A	ADD	170	0.4146	1.411	0.16		4	rs113378982	0.6681	0.7219		4	rs13105517	154622950	A	ADD	73	-0.07847	-0.1221	0.9032		4	rs13105517	0.9032	0.9921
4	rs62323856	154623149	C	ADD	170	0.4036	1.121	0.2638		4	rs5743704	0.6681	0.7219		4	rs62323856	154623149	C	ADD	73	0.6746	0.9657	0.3376		4	rs4696478	0.9305	0.9923
4	rs3804099	154624656	C	ADD	170	-0.2826	-1.019	0.3098		4	rs111200466	0.7704	0.8193		4	rs3804099	154624656	C	ADD	73	0.2932	0.4817	0.6316		4	rs3804100	0.9547	0.9923
4	rs3804100	154625409	C	ADD	170	-0.37	-0.6037	0.5469		4	rs115751519	0.8426	0.8821		4	rs3804100	154625409	C	ADD	73	-0.0687	-0.05704	0.9547		4	rs76112010	0.9765	0.9923
4	rs5743700	154625682	T	ADD	170	1.393	2.157	0.03244		4	rs11726873	0.9025	0.9025		4	rs5743700	154625682	T	ADD	73	2.242	1.754	0.084		4	rs6535936	0.9923	0.9923
4	rs5743704	154625951	A	ADD	170	-0.3045	-0.4296	0.6681		4	rs34569706	0.9025	0.9025		4	rs5743704	154625951	A	ADD	73	0.6799	0.4939	0.623		4	rs6535937	0.9923	0.9923
4	rs7656411	154627655	G	ADD	170	-0.6886	-2.145	0.0334		4	rs56346547	0.9025	0.9025		4	rs7656411	154627655	G	ADD	73	-0.3994	-0.5591	0.5779		4	rs139963143	0.9923	0.9923

## Sheet: Paired associates learning
Controls															Cases
Linear Regression Additive Model										Multiple test correction					Linear Regression Additive Model										Multiple test correction
CHR	SNP	BP	A1	TEST	NMISS	BETA	STAT	P		CHR	SNP	UNADJ	FDR_BH		CHR	SNP	BP	A1	TEST	NMISS	BETA	STAT	P		CHR	SNP	UNADJ	FDR_BH
4	rs72731630	154595556	G	ADD	180	-0.3737	-0.2705	0.7871		4	rs11099894	0.2678	0.9321		4	rs72731630	154595556	G	ADD	88	6.866	1.418	0.1599		4	rs5743700	0.04666	0.6716
4	rs79881951	154596162	T	ADD	180	-1.647	-0.8643	0.3886		4	rs77521392	0.2864	0.9321		4	rs79881951	154596162	T	ADD	88	-8.266	-1.276	0.2056		4	rs111939063	0.05449	0.6716
4	rs35072113	154597661	T	ADD	180	0.5656	0.5388	0.5907		4	rs147738302	0.2864	0.9321		4	rs35072113	154597661	T	ADD	88	2.637	0.7107	0.4792		4	rs56346547	0.07152	0.6716
4	rs11726873	154597662	A	ADD	180	-0.3772	-0.3458	0.7299		4	rs7675718	0.3161	0.9321		4	rs11726873	154597662	A	ADD	88	-5.332	-1.619	0.1093		4	rs11726873	0.1093	0.6716
4	rs112090600	154598000	T	ADD	180	-1.647	-0.8643	0.3886		4	rs7694512	0.3161	0.9321		4	rs112090600	154598000	T	ADD	88	-8.266	-1.276	0.2056		4	rs34569706	0.1093	0.6716
4	rs5863057	154598177	TA	ADD	180	0.5656	0.5388	0.5907		4	rs12510187	0.3161	0.9321		4	rs5863057	154598177	TA	ADD	88	2.637	0.7107	0.4792		4	rs116309791	0.1332	0.6716
4	rs111701913	154598557	G	ADD	180	-1.358	-0.8233	0.4115		4	rs13105517	0.3161	0.9321		4	rs111701913	154598557	G	ADD	88	-3.452	-0.6021	0.5487		4	rs79620165	0.1332	0.6716
4	rs6535936	154598676	A	ADD	180	0.1797	0.1557	0.8764		4	rs55699629	0.3377	0.9321		4	rs6535936	154598676	A	ADD	88	-3.099	-0.9421	0.3489		4	rs75160897	0.1332	0.6716
4	rs6535937	154598740	C	ADD	180	0.1797	0.1557	0.8764		4	rs1898830	0.3618	0.9321		4	rs6535937	154598740	C	ADD	88	-3.099	-0.9421	0.3489		4	rs72731630	0.1599	0.6716
4	rs77479941	154598840	T	ADD	180	-1.647	-0.8643	0.3886		4	rs1898831	0.3645	0.9321		4	rs77479941	154598840	T	ADD	88	-8.266	-1.276	0.2056		4	rs56084105	0.1599	0.6716
4	rs74679246	154599460	C	ADD	180	-1.647	-0.8643	0.3886		4	rs74341183	0.3645	0.9321		4	rs74679246	154599460	C	ADD	88	-8.266	-1.276	0.2056		4	rs62323831	0.1599	0.6716
4	rs13150331	154599622	G	ADD	180	0.3554	0.3342	0.7386		4	rs4696483	0.3645	0.9321		4	rs13150331	154599622	G	ADD	88	2.637	0.7107	0.4792		4	rs1898832	0.1599	0.6716
4	rs34569706	154600806	TTCCTGCTGA	ADD	180	-0.3772	-0.3458	0.7299		4	rs115751519	0.3719	0.9321		4	rs34569706	154600806	TTCCTGCTGA	ADD	88	-5.332	-1.619	0.1093		4	rs3804100	0.177	0.6716
4	rs56084105	154601475	A	ADD	180	-0.3737	-0.2705	0.7871		4	rs79881951	0.3886	0.9321		4	rs56084105	154601475	A	ADD	88	6.866	1.418	0.1599		4	rs1439164	0.1903	0.6716
4	rs139963143	154601750	A	ADD	180	0.1797	0.1557	0.8764		4	rs112090600	0.3886	0.9321		4	rs139963143	154601750	A	ADD	88	-3.099	-0.9421	0.3489		4	rs6811309	0.1966	0.6716
4	rs111939063	154601876	T	ADD	180	-0.08999	-0.06776	0.9461		4	rs77479941	0.3886	0.9321		4	rs111939063	154601876	T	ADD	88	-8.297	-1.95	0.05449		4	rs79881951	0.2056	0.6716
4	rs113963880	154601883	G	ADD	180	-1.647	-0.8643	0.3886		4	rs74679246	0.3886	0.9321		4	rs113963880	154601883	G	ADD	88	-8.266	-1.276	0.2056		4	rs112090600	0.2056	0.6716
4	rs4696478	154602079	T	ADD	180	0.1797	0.1557	0.8764		4	rs113963880	0.3886	0.9321		4	rs4696478	154602079	T	ADD	88	-2.885	-0.8807	0.381		4	rs77479941	0.2056	0.6716
4	rs116309791	154602144	T	ADD	180	-1.647	-0.8643	0.3886		4	rs116309791	0.3886	0.9321		4	rs116309791	154602144	T	ADD	88	-10.11	-1.517	0.1332		4	rs74679246	0.2056	0.6716
4	rs4696479	154602210	G	ADD	180	0.1797	0.1557	0.8764		4	rs79620165	0.3886	0.9321		4	rs4696479	154602210	G	ADD	88	-3.853	-1.182	0.2406		4	rs113963880	0.2056	0.6716
4	rs59341165	154603295	TC	ADD	180	0.1797	0.1557	0.8764		4	rs75160897	0.3886	0.9321		4	rs59341165	154603295	TC	ADD	88	-3.853	-1.182	0.2406		4	rs76112010	0.2197	0.6716
4	rs7682814	154603605	A	ADD	180	0.1797	0.1557	0.8764		4	rs111701913	0.4115	0.9321		4	rs7682814	154603605	A	ADD	88	-3.853	-1.182	0.2406		4	rs4696479	0.2406	0.6716
4	rs76112010	154603862	A	ADD	180	0.1797	0.1557	0.8764		4	rs5743700	0.4413	0.9321		4	rs76112010	154603862	A	ADD	88	-4.078	-1.237	0.2197		4	rs59341165	0.2406	0.6716
4	rs77521392	154604794	C	ADD	180	-2.941	-1.069	0.2864		4	rs5743688	0.4456	0.9321		4	rs77521392	154604794	C	ADD	88	-1.796	-0.2326	0.8167		4	rs7682814	0.2406	0.6716
4	rs79620165	154604971	A	ADD	180	-1.647	-0.8643	0.3886		4	rs1816702	0.4456	0.9321		4	rs79620165	154604971	A	ADD	88	-10.11	-1.517	0.1332		4	rs10222800	0.2645	0.709
4	rs111200466	154605463	C	ADD	180	-0.4783	-0.3418	0.7329		4	rs6843605	0.4456	0.9321		4	rs111200466	154605463	C	ADD	88	3.673	0.7129	0.4779		4	rs147311791	0.2783	0.717
4	rs56346547	154605617	C	ADD	180	-0.3772	-0.3458	0.7299		4	rs3804099	0.4682	0.9321		4	rs56346547	154605617	C	ADD	88	-6.008	-1.826	0.07152		4	rs5743688	0.3122	0.7604
4	rs7696323	154605745	T	ADD	180	0.2297	0.2053	0.8376		4	rs3804100	0.5198	0.9321		4	rs7696323	154605745	T	ADD	88	-2.406	-0.7295	0.4677		4	rs6535936	0.3489	0.7604
4	rs75160897	154606301	T	ADD	180	-1.647	-0.8643	0.3886		4	rs13115230	0.5408	0.9321		4	rs75160897	154606301	T	ADD	88	-10.11	-1.517	0.1332		4	rs6535937	0.3489	0.7604
4	rs72731633	154606341	A	ADD	180	-1.016	-0.58	0.5627		4	rs113378982	0.5542	0.9321		4	rs72731633	154606341	A	ADD	88	-2.583	-0.5014	0.6174		4	rs139963143	0.3489	0.7604
4	rs4696480	154607126	T	ADD	180	0.06514	0.0629	0.9499		4	rs5743704	0.5542	0.9321		4	rs4696480	154607126	T	ADD	88	0.3424	0.0941	0.9253		4	4:154618015:CA:CAA	0.3574	0.7604
4	rs5743688	154607368	A	ADD	180	-1.354	-0.7645	0.4456		4	rs72731633	0.5627	0.9321		4	rs5743688	154607368	A	ADD	88	-6.508	-1.017	0.3122		4	rs7656411	0.3632	0.7604
4	rs1898830	154608453	G	ADD	180	0.9485	0.9144	0.3618		4	rs13147967	0.5627	0.9321		4	rs1898830	154608453	G	ADD	88	2.185	0.6074	0.5452		4	rs4696478	0.381	0.7639
4	rs1816702	154609523	T	ADD	180	-1.354	-0.7645	0.4456		4	rs35072113	0.5907	0.9321		4	rs1816702	154609523	T	ADD	88	-4.061	-0.6769	0.5004		4	rs3804099	0.406	0.7639
4	rs62323831	154610018	A	ADD	180	-0.3737	-0.2705	0.7871		4	rs5863057	0.5907	0.9321		4	rs62323831	154610018	A	ADD	88	6.866	1.418	0.1599		4	rs33960694	0.4206	0.7639
4	rs13147967	154611516	G	ADD	180	-1.016	-0.58	0.5627		4	rs33960694	0.6019	0.9321		4	rs13147967	154611516	G	ADD	88	0.1197	0.02398	0.9809		4	rs115751519	0.4274	0.7639
4	rs6811309	154611702	A	ADD	180	0.1797	0.1557	0.8764		4	rs397995862	0.6053	0.9321		4	rs6811309	154611702	A	ADD	88	-4.311	-1.302	0.1966		4	rs7696323	0.4677	0.7639
4	rs6811715	154611877	G	ADD	180	0.06514	0.0629	0.9499		4	rs62323856	0.6281	0.9321		4	rs6811715	154611877	G	ADD	88	1.28	0.3565	0.7224		4	rs111200466	0.4779	0.7639
4	rs397995862	154612382	CA	ADD	180	0.545	0.5177	0.6053		4	rs13123230	0.6817	0.9321		4	rs397995862	154612382	CA	ADD	88	0.8827	0.2423	0.8091		4	rs35072113	0.4792	0.7639
4	rs6843605	154612747	T	ADD	180	-1.354	-0.7645	0.4456		4	rs11726873	0.7299	0.9321		4	rs6843605	154612747	T	ADD	88	-4.061	-0.6769	0.5004		4	rs5863057	0.4792	0.7639
4	rs115751519	154613720	T	ADD	180	-3.589	-0.8953	0.3719		4	rs34569706	0.7299	0.9321		4	rs115751519	154613720	T	ADD	88	11.85	0.7976	0.4274		4	rs13150331	0.4792	0.7639
4	rs147738302	154613806	C	ADD	180	-2.941	-1.069	0.2864		4	rs56346547	0.7299	0.9321		4	rs147738302	154613806	C	ADD	88	-1.796	-0.2326	0.8167		4	rs1816702	0.5004	0.7639
4	rs11099894	154614594	T	ADD	180	1.141	1.112	0.2678		4	rs111200466	0.7329	0.9321		4	rs11099894	154614594	T	ADD	88	1.323	0.3577	0.7215		4	rs6843605	0.5004	0.7639
4	rs113378982	154614895	G	ADD	180	-1.445	-0.5926	0.5542		4	rs11938228	0.7381	0.9321		4	rs113378982	154614895	G	ADD	88	0.8555	0.09719	0.9228		4	rs62323856	0.5017	0.7639
4	rs10222800	154615237	A	ADD	180	-0.2587	-0.2411	0.8098		4	rs13150331	0.7386	0.9321		4	rs10222800	154615237	A	ADD	88	-3.616	-1.123	0.2645		4	rs1898830	0.5452	0.7836
4	rs7675718	154615238	A	ADD	180	1.03	1.005	0.3161		4	4:154618015:CA:CAA	0.7616	0.9321		4	rs7675718	154615238	A	ADD	88	0.7144	0.1944	0.8463		4	rs111701913	0.5487	0.7836
4	rs1898831	154617183	G	ADD	180	-1.556	-0.9093	0.3645		4	rs7656411	0.7712	0.9321		4	rs1898831	154617183	G	ADD	88	0.1197	0.02398	0.9809		4	rs74341183	0.5497	0.7836
4	rs1898832	154617263	C	ADD	180	-0.3737	-0.2705	0.7871		4	rs72731630	0.7871	0.9321		4	rs1898832	154617263	C	ADD	88	6.866	1.418	0.1599		4	rs72731633	0.6174	0.8618
4	rs74341183	154617711	G	ADD	180	-1.556	-0.9093	0.3645		4	rs56084105	0.7871	0.9321		4	rs74341183	154617711	G	ADD	88	-3.174	-0.6007	0.5497		4	rs55699629	0.6624	0.9058
4	rs7694512	154617860	T	ADD	180	1.03	1.005	0.3161		4	rs62323831	0.7871	0.9321		4	rs7694512	154617860	T	ADD	88	0.7144	0.1944	0.8463		4	rs11099894	0.7215	0.9406
4	4:154618015:CA:CAA	154618015	CAA	ADD	180	-0.5398	-0.3038	0.7616		4	rs1898832	0.7871	0.9321		4	4:154618015:CA:CAA	154618015	CAA	ADD	88	-5.003	-0.9256	0.3574		4	rs6811715	0.7224	0.9406
4	rs55699629	154618015	CA	ADD	180	-1.629	-0.9614	0.3377		4	rs10222800	0.8098	0.9321		4	rs55699629	154618015	CA	ADD	88	-2.262	-0.4381	0.6624		4	rs4696483	0.73	0.9406
4	rs4696483	154619255	T	ADD	180	-1.556	-0.9093	0.3645		4	rs147311791	0.8225	0.9321		4	rs4696483	154619255	T	ADD	88	-1.748	-0.3463	0.73		4	rs397995862	0.8091	0.9611
4	rs13115230	154619274	T	ADD	180	0.6356	0.6128	0.5408		4	rs7696323	0.8376	0.9321		4	rs13115230	154619274	T	ADD	88	0.3077	0.08376	0.9334		4	rs77521392	0.8167	0.9611
4	rs13123230	154620585	G	ADD	180	0.431	0.4108	0.6817		4	rs6535936	0.8764	0.9321		4	rs13123230	154620585	G	ADD	88	0.3077	0.08376	0.9334		4	rs147738302	0.8167	0.9611
4	rs12510187	154621502	A	ADD	180	1.03	1.005	0.3161		4	rs6535937	0.8764	0.9321		4	rs12510187	154621502	A	ADD	88	0.8377	0.2222	0.8247		4	rs12510187	0.8247	0.9611
4	rs11938228	154621946	A	ADD	180	0.3499	0.3348	0.7381		4	rs139963143	0.8764	0.9321		4	rs11938228	154621946	A	ADD	88	0.4053	0.1081	0.9142		4	rs13105517	0.8247	0.9611
4	rs147311791	154622256	C	ADD	180	1.25	0.2246	0.8225		4	rs4696478	0.8764	0.9321		4	rs147311791	154622256	C	ADD	88	-11.98	-1.091	0.2783		4	rs7675718	0.8463	0.9611
4	rs1439164	154622649	C	ADD	180	-0.1842	-0.137	0.8912		4	rs4696479	0.8764	0.9321		4	rs1439164	154622649	C	ADD	88	-5.364	-1.32	0.1903		4	rs7694512	0.8463	0.9611
4	rs33960694	154622922	TA	ADD	180	-0.5408	-0.5227	0.6019		4	rs59341165	0.8764	0.9321		4	rs33960694	154622922	TA	ADD	88	-2.796	-0.8093	0.4206		4	rs11938228	0.9142	0.9622
4	rs13105517	154622950	A	ADD	180	1.03	1.005	0.3161		4	rs7682814	0.8764	0.9321		4	rs13105517	154622950	A	ADD	88	0.8377	0.2222	0.8247		4	rs113378982	0.9228	0.9622
4	rs62323856	154623149	C	ADD	180	-0.6088	-0.4853	0.6281		4	rs76112010	0.8764	0.9321		4	rs62323856	154623149	C	ADD	88	2.825	0.6748	0.5017		4	rs5743704	0.9228	0.9622
4	rs3804099	154624656	C	ADD	180	-0.7066	-0.727	0.4682		4	rs6811309	0.8764	0.9321		4	rs3804099	154624656	C	ADD	88	-2.966	-0.8351	0.406		4	rs4696480	0.9253	0.9622
4	rs3804100	154625409	C	ADD	180	-1.373	-0.645	0.5198		4	rs1439164	0.8912	0.9329		4	rs3804100	154625409	C	ADD	88	9.833	1.362	0.177		4	rs13115230	0.9334	0.9622
4	rs5743700	154625682	T	ADD	180	-1.787	-0.7717	0.4413		4	rs111939063	0.9461	0.9499		4	rs5743700	154625682	T	ADD	88	-14	-2.02	0.04666		4	rs13123230	0.9334	0.9622
4	rs5743704	154625951	A	ADD	180	-1.445	-0.5926	0.5542		4	rs4696480	0.9499	0.9499		4	rs5743704	154625951	A	ADD	88	0.8555	0.09719	0.9228		4	rs13147967	0.9809	0.9809
4	rs7656411	154627655	G	ADD	180	-0.3265	-0.2912	0.7712		4	rs6811715	0.9499	0.9499		4	rs7656411	154627655	G	ADD	88	-3.725	-0.9144	0.3632		4	rs1898831	0.9809	0.9809

## Sheet: Reading of mind in the eyes
Controls															Cases
Linear Regression Additive Model										Multiple test correction					Linear Regression Additive Model										Multiple test correction
CHR	SNP	BP	A1	TEST	NMISS	BETA	STAT	P		CHR	SNP	UNADJ	FDR_BH		CHR	SNP	BP	A1	TEST	NMISS	BETA	STAT	P		CHR	SNP	UNADJ	FDR_BH
4	rs72731630	154595556	G	ADD	180	0.5824	0.9706	0.3331		4	rs72731633	0.2067	0.8788		4	rs72731630	154595556	G	ADD	88	1.792	1.612	0.1107		4	rs4696479	0.0449	0.2509
4	rs79881951	154596162	T	ADD	180	-0.4801	-0.578	0.564		4	rs13147967	0.2067	0.8788		4	rs79881951	154596162	T	ADD	88	2.927	1.988	0.05012		4	rs59341165	0.0449	0.2509
4	rs35072113	154597661	T	ADD	180	-0.3474	-0.7607	0.4479		4	rs55699629	0.2267	0.8788		4	rs35072113	154597661	T	ADD	88	-0.2047	-0.2388	0.8118		4	rs7682814	0.0449	0.2509
4	rs11726873	154597662	A	ADD	180	0.01158	0.02437	0.9806		4	rs5743688	0.2565	0.8788		4	rs11726873	154597662	A	ADD	88	-0.67	-0.8734	0.385		4	rs79881951	0.05012	0.2509
4	rs112090600	154598000	T	ADD	180	-0.4801	-0.578	0.564		4	rs1816702	0.2565	0.8788		4	rs112090600	154598000	T	ADD	88	2.927	1.988	0.05012		4	rs112090600	0.05012	0.2509
4	rs5863057	154598177	TA	ADD	180	-0.3474	-0.7607	0.4479		4	rs6843605	0.2565	0.8788		4	rs5863057	154598177	TA	ADD	88	-0.2047	-0.2388	0.8118		4	rs77479941	0.05012	0.2509
4	rs111701913	154598557	G	ADD	180	-0.6401	-0.8917	0.3738		4	rs1898831	0.2595	0.8788		4	rs111701913	154598557	G	ADD	88	2.474	1.91	0.05964		4	rs74679246	0.05012	0.2509
4	rs6535936	154598676	A	ADD	180	0.1882	0.3748	0.7083		4	rs74341183	0.2595	0.8788		4	rs6535936	154598676	A	ADD	88	-1.403	-1.88	0.06361		4	rs113963880	0.05012	0.2509
4	rs6535937	154598740	C	ADD	180	0.1882	0.3748	0.7083		4	rs4696483	0.2595	0.8788		4	rs6535937	154598740	C	ADD	88	-1.403	-1.88	0.06361		4	rs10222800	0.0552	0.2509
4	rs77479941	154598840	T	ADD	180	-0.4801	-0.578	0.564		4	4:154618015:CA:CAA	0.2617	0.8788		4	rs77479941	154598840	T	ADD	88	2.927	1.988	0.05012		4	rs111701913	0.05964	0.2509
4	rs74679246	154599460	C	ADD	180	-0.4801	-0.578	0.564		4	rs4696480	0.2883	0.8788		4	rs74679246	154599460	C	ADD	88	2.927	1.988	0.05012		4	rs116309791	0.06192	0.2509
4	rs13150331	154599622	G	ADD	180	-0.3253	-0.7033	0.4828		4	rs6811715	0.2883	0.8788		4	rs13150331	154599622	G	ADD	88	-0.2047	-0.2388	0.8118		4	rs79620165	0.06192	0.2509
4	rs34569706	154600806	TTCCTGCTGA	ADD	180	0.01158	0.02437	0.9806		4	rs72731630	0.3331	0.8788		4	rs34569706	154600806	TTCCTGCTGA	ADD	88	-0.67	-0.8734	0.385		4	rs75160897	0.06192	0.2509
4	rs56084105	154601475	A	ADD	180	0.5824	0.9706	0.3331		4	rs56084105	0.3331	0.8788		4	rs56084105	154601475	A	ADD	88	1.792	1.612	0.1107		4	rs6535936	0.06361	0.2509
4	rs139963143	154601750	A	ADD	180	0.1882	0.3748	0.7083		4	rs62323831	0.3331	0.8788		4	rs139963143	154601750	A	ADD	88	-1.403	-1.88	0.06361		4	rs6535937	0.06361	0.2509
4	rs111939063	154601876	T	ADD	180	-0.1005	-0.1739	0.8621		4	rs1898832	0.3331	0.8788		4	rs111939063	154601876	T	ADD	88	-0.9119	-0.9146	0.363		4	rs139963143	0.06361	0.2509
4	rs113963880	154601883	G	ADD	180	-0.4801	-0.578	0.564		4	rs111701913	0.3738	0.8788		4	rs113963880	154601883	G	ADD	88	2.927	1.988	0.05012		4	rs5743700	0.06365	0.2509
4	rs4696478	154602079	T	ADD	180	0.1882	0.3748	0.7083		4	rs115751519	0.3982	0.8788		4	rs4696478	154602079	T	ADD	88	-1.297	-1.743	0.08512		4	rs111200466	0.07704	0.2747
4	rs116309791	154602144	T	ADD	180	-0.4801	-0.578	0.564		4	rs35072113	0.4479	0.8788		4	rs116309791	154602144	T	ADD	88	2.884	1.892	0.06192		4	rs4696478	0.08512	0.2747
4	rs4696479	154602210	G	ADD	180	0.1882	0.3748	0.7083		4	rs5863057	0.4479	0.8788		4	rs4696479	154602210	G	ADD	88	-1.505	-2.036	0.0449		4	rs3804099	0.08848	0.2747
4	rs59341165	154603295	TC	ADD	180	0.1882	0.3748	0.7083		4	rs3804100	0.4569	0.8788		4	rs59341165	154603295	TC	ADD	88	-1.505	-2.036	0.0449		4	rs6811309	0.08859	0.2747
4	rs7682814	154603605	A	ADD	180	0.1882	0.3748	0.7083		4	rs11099894	0.4765	0.8788		4	rs7682814	154603605	A	ADD	88	-1.505	-2.036	0.0449		4	rs5743688	0.09431	0.2747
4	rs76112010	154603862	A	ADD	180	0.1882	0.3748	0.7083		4	rs111200466	0.482	0.8788		4	rs76112010	154603862	A	ADD	88	-1.198	-1.586	0.1166		4	rs7696323	0.1065	0.2747
4	rs77521392	154604794	C	ADD	180	0.8071	0.6727	0.502		4	rs13150331	0.4828	0.8788		4	rs77521392	154604794	C	ADD	88	-1.368	-0.7714	0.4427		4	rs72731630	0.1107	0.2747
4	rs79620165	154604971	A	ADD	180	-0.4801	-0.578	0.564		4	rs77521392	0.502	0.8788		4	rs79620165	154604971	A	ADD	88	2.884	1.892	0.06192		4	rs56084105	0.1107	0.2747
4	rs111200466	154605463	C	ADD	180	0.4288	0.7047	0.482		4	rs147738302	0.502	0.8788		4	rs111200466	154605463	C	ADD	88	2.091	1.79	0.07704		4	rs62323831	0.1107	0.2747
4	rs56346547	154605617	C	ADD	180	0.01158	0.02437	0.9806		4	rs1898830	0.5133	0.8788		4	rs56346547	154605617	C	ADD	88	-0.4775	-0.619	0.5376		4	rs1898832	0.1107	0.2747
4	rs7696323	154605745	T	ADD	180	0.2849	0.5852	0.5591		4	rs7675718	0.5301	0.8788		4	rs7696323	154605745	T	ADD	88	-1.224	-1.632	0.1065		4	rs76112010	0.1166	0.279
4	rs75160897	154606301	T	ADD	180	-0.4801	-0.578	0.564		4	rs7694512	0.5301	0.8788		4	rs75160897	154606301	T	ADD	88	2.884	1.892	0.06192		4	rs113378982	0.1854	0.407
4	rs72731633	154606341	A	ADD	180	-0.963	-1.267	0.2067		4	rs12510187	0.5301	0.8788		4	rs72731633	154606341	A	ADD	88	0.6625	0.5585	0.578		4	rs5743704	0.1854	0.407
4	rs4696480	154607126	T	ADD	180	-0.4787	-1.065	0.2883		4	rs13105517	0.5301	0.8788		4	rs4696480	154607126	T	ADD	88	0.4091	0.4888	0.6263		4	rs147311791	0.192	0.407
4	rs5743688	154607368	A	ADD	180	-0.8757	-1.138	0.2565		4	rs7696323	0.5591	0.8788		4	rs5743688	154607368	A	ADD	88	2.469	1.692	0.09431		4	rs3804100	0.1944	0.407
4	rs1898830	154608453	G	ADD	180	-0.2961	-0.655	0.5133		4	rs79881951	0.564	0.8788		4	rs1898830	154608453	G	ADD	88	0.3133	0.3777	0.7066		4	rs62323856	0.2012	0.4086
4	rs1816702	154609523	T	ADD	180	-0.8757	-1.138	0.2565		4	rs112090600	0.564	0.8788		4	rs1816702	154609523	T	ADD	88	1.075	0.7785	0.4385		4	rs1439164	0.3104	0.6116
4	rs62323831	154610018	A	ADD	180	0.5824	0.9706	0.3331		4	rs77479941	0.564	0.8788		4	rs62323831	154610018	A	ADD	88	1.792	1.612	0.1107		4	rs111939063	0.363	0.6853
4	rs13147967	154611516	G	ADD	180	-0.963	-1.267	0.2067		4	rs74679246	0.564	0.8788		4	rs13147967	154611516	G	ADD	88	0.3295	0.2867	0.7751		4	rs11726873	0.385	0.6853
4	rs6811309	154611702	A	ADD	180	0.1882	0.3748	0.7083		4	rs113963880	0.564	0.8788		4	rs6811309	154611702	A	ADD	88	-1.305	-1.723	0.08859		4	rs34569706	0.385	0.6853
4	rs6811715	154611877	G	ADD	180	-0.4787	-1.065	0.2883		4	rs116309791	0.564	0.8788		4	rs6811715	154611877	G	ADD	88	0.5413	0.6558	0.5138		4	rs1816702	0.4385	0.6853
4	rs397995862	154612382	CA	ADD	180	-0.1863	-0.4065	0.6849		4	rs79620165	0.564	0.8788		4	rs397995862	154612382	CA	ADD	88	-0.04295	-0.05118	0.9593		4	rs6843605	0.4385	0.6853
4	rs6843605	154612747	T	ADD	180	-0.8757	-1.138	0.2565		4	rs75160897	0.564	0.8788		4	rs6843605	154612747	T	ADD	88	1.075	0.7785	0.4385		4	rs77521392	0.4427	0.6853
4	rs115751519	154613720	T	ADD	180	1.479	0.8469	0.3982		4	rs113378982	0.5962	0.8788		4	rs115751519	154613720	T	ADD	88	2.525	0.7375	0.4629		4	rs147738302	0.4427	0.6853
4	rs147738302	154613806	C	ADD	180	0.8071	0.6727	0.502		4	rs5743704	0.5962	0.8788		4	rs147738302	154613806	C	ADD	88	-1.368	-0.7714	0.4427		4	rs7675718	0.4521	0.6853
4	rs11099894	154614594	T	ADD	180	-0.3194	-0.7134	0.4765		4	rs10222800	0.6522	0.8788		4	rs11099894	154614594	T	ADD	88	0.2695	0.3163	0.7526		4	rs7694512	0.4521	0.6853
4	rs113378982	154614895	G	ADD	180	-0.5638	-0.5309	0.5962		4	rs397995862	0.6849	0.8788		4	rs113378982	154614895	G	ADD	88	-2.679	-1.335	0.1854		4	rs74341183	0.4626	0.6853
4	rs10222800	154615237	A	ADD	180	0.2109	0.4515	0.6522		4	rs13115230	0.7026	0.8788		4	rs10222800	154615237	A	ADD	88	-1.421	-1.945	0.0552		4	rs115751519	0.4629	0.6853
4	rs7675718	154615238	A	ADD	180	-0.2811	-0.6291	0.5301		4	rs6535936	0.7083	0.8788		4	rs7675718	154615238	A	ADD	88	0.6375	0.7556	0.4521		4	rs12510187	0.4861	0.6853
4	rs1898831	154617183	G	ADD	180	-0.8419	-1.131	0.2595		4	rs6535937	0.7083	0.8788		4	rs1898831	154617183	G	ADD	88	0.3295	0.2867	0.7751		4	rs13105517	0.4861	0.6853
4	rs1898832	154617263	C	ADD	180	0.5824	0.9706	0.3331		4	rs139963143	0.7083	0.8788		4	rs1898832	154617263	C	ADD	88	1.792	1.612	0.1107		4	rs33960694	0.4943	0.6853
4	rs74341183	154617711	G	ADD	180	-0.8419	-1.131	0.2595		4	rs4696478	0.7083	0.8788		4	rs74341183	154617711	G	ADD	88	0.8972	0.738	0.4626		4	4:154618015:CA:CAA	0.5012	0.6853
4	rs7694512	154617860	T	ADD	180	-0.2811	-0.6291	0.5301		4	rs4696479	0.7083	0.8788		4	rs7694512	154617860	T	ADD	88	0.6375	0.7556	0.4521		4	rs6811715	0.5138	0.6885
4	4:154618015:CA:CAA	154618015	CAA	ADD	180	-0.8683	-1.126	0.2617		4	rs59341165	0.7083	0.8788		4	4:154618015:CA:CAA	154618015	CAA	ADD	88	0.8431	0.6756	0.5012		4	rs56346547	0.5376	0.7063
4	rs55699629	154618015	CA	ADD	180	-0.8934	-1.213	0.2267		4	rs7682814	0.7083	0.8788		4	rs55699629	154618015	CA	ADD	88	0.2483	0.2086	0.8353		4	rs72731633	0.578	0.7448
4	rs4696483	154619255	T	ADD	180	-0.8419	-1.131	0.2595		4	rs76112010	0.7083	0.8788		4	rs4696483	154619255	T	ADD	88	0.05567	0.04784	0.962		4	rs4696480	0.6263	0.7917
4	rs13115230	154619274	T	ADD	180	-0.1728	-0.3825	0.7026		4	rs6811309	0.7083	0.8788		4	rs13115230	154619274	T	ADD	88	0.3276	0.3875	0.6994		4	rs7656411	0.691	0.8306
4	rs13123230	154620585	G	ADD	180	-0.1466	-0.3209	0.7487		4	rs1439164	0.7468	0.8957		4	rs13123230	154620585	G	ADD	88	0.3276	0.3875	0.6994		4	rs13115230	0.6994	0.8306
4	rs12510187	154621502	A	ADD	180	-0.2811	-0.6291	0.5301		4	rs13123230	0.7487	0.8957		4	rs12510187	154621502	A	ADD	88	0.6058	0.6996	0.4861		4	rs13123230	0.6994	0.8306
4	rs11938228	154621946	A	ADD	180	-0.09045	-0.1988	0.8427		4	rs7656411	0.8341	0.9577		4	rs11938228	154621946	A	ADD	88	0.2769	0.3208	0.7491		4	rs1898830	0.7066	0.8306
4	rs147311791	154622256	C	ADD	180	0.1858	0.07666	0.939		4	rs11938228	0.8427	0.9577		4	rs147311791	154622256	C	ADD	88	3.317	1.316	0.192		4	rs11938228	0.7491	0.8499
4	rs1439164	154622649	C	ADD	180	-0.1892	-0.3234	0.7468		4	rs111939063	0.8621	0.9577		4	rs1439164	154622649	C	ADD	88	-0.9591	-1.021	0.3104		4	rs11099894	0.7526	0.8499
4	rs33960694	154622922	TA	ADD	180	0.07566	0.1678	0.8669		4	rs33960694	0.8669	0.9577		4	rs33960694	154622922	TA	ADD	88	0.5469	0.6866	0.4943		4	rs13147967	0.7751	0.8499
4	rs13105517	154622950	A	ADD	180	-0.2811	-0.6291	0.5301		4	rs3804099	0.872	0.9577		4	rs13105517	154622950	A	ADD	88	0.6058	0.6996	0.4861		4	rs1898831	0.7751	0.8499
4	rs62323856	154623149	C	ADD	180	-0.04036	-0.07384	0.9412		4	rs147311791	0.939	0.9806		4	rs62323856	154623149	C	ADD	88	1.233	1.288	0.2012		4	rs35072113	0.8118	0.8499
4	rs3804099	154624656	C	ADD	180	-0.0684	-0.1614	0.872		4	rs62323856	0.9412	0.9806		4	rs3804099	154624656	C	ADD	88	1.391	1.724	0.08848		4	rs5863057	0.8118	0.8499
4	rs3804100	154625409	C	ADD	180	-0.6905	-0.7456	0.4569		4	rs5743700	0.9534	0.9806		4	rs3804100	154625409	C	ADD	88	2.178	1.308	0.1944		4	rs13150331	0.8118	0.8499
4	rs5743700	154625682	T	ADD	180	0.05908	0.05851	0.9534		4	rs11726873	0.9806	0.9806		4	rs5743700	154625682	T	ADD	88	3.011	1.88	0.06365		4	rs55699629	0.8353	0.861
4	rs5743704	154625951	A	ADD	180	-0.5638	-0.5309	0.5962		4	rs34569706	0.9806	0.9806		4	rs5743704	154625951	A	ADD	88	-2.679	-1.335	0.1854		4	rs397995862	0.9593	0.962
4	rs7656411	154627655	G	ADD	180	-0.1024	-0.2098	0.8341		4	rs56346547	0.9806	0.9806		4	rs7656411	154627655	G	ADD	88	0.3758	0.3989	0.691		4	rs4696483	0.962	0.962

[truncated: 2 more sheets: All_controls, All_cases]
