# Supplementary material for: Relevance of polymorphisms in TLR2/4 genes and their association with plasma cytokines for schizophrenia
Source: Genes Immun. 2026 Feb 26;27(2):203–9. doi: 10.1038/s41435-026-00383-5 (PMC13086572; doi:10.1038/s41435-026-00383-5)
Supplement: Supplementary file 2 — Supplementary Table 2 [file 41435_2026_383_MOESM2_ESM.xlsx]

## Sheet: IL-6
	Supplementary Table 2: Statistical correlations of SNPs in the TLR4 gene with inflammatory marker and cognitive variables
Controls															Cases
Linear Regression Additive Model										Multiple test correction					Linear Regression Additive Model										Multiple test correction
CHR	SNP	BP	A1	TEST	NMISS	BETA	STAT	P		CHR	SNP	UNADJ	FDR_BH		CHR	SNP	BP	A1	TEST	NMISS	BETA	STAT	P		CHR	SNP	UNADJ	FDR_BH
9	rs4986790	120475302	G	ADD	179	1.157	3.71	0.0002789		9	rs4986790	0.0002789	0.008339		9	rs10983755	120464670	A	ADD	84	9.431	3.668	0.0004412		9	rs10983755	0.0004412	0.01279
9	rs10818073	120467576	T	ADD	179	1.068	3.46	0.000679		9	rs10818073	0.000679	0.008339		9	rs7869402	120478032	T	ADD	84	9.431	3.668	0.0004412		9	rs7869402	0.0004412	0.01279
9	rs12344353	120468649	C	ADD	179	1.068	3.46	0.000679		9	rs12344353	0.000679	0.008339		9	rs79895571	120480937	G	ADD	84	9.431	3.668	0.0004412		9	rs79895571	0.0004412	0.01279
9	rs7864330	120469550	G	ADD	179	1.068	3.46	0.000679		9	rs7864330	0.000679	0.008339		9	rs1927906	120480115	C	ADD	84	3.874	3.129	0.002456		9	rs1927906	0.002456	0.03561
9	rs10759933	120470372	C	ADD	179	1.068	3.46	0.000679		9	rs10759933	0.000679	0.008339		9	rs7846989	120482940	C	ADD	84	3.874	3.129	0.002456		9	rs7846989	0.002456	0.03561
9	rs10983756	120473180	T	ADD	179	1.068	3.46	0.000679		9	rs10983756	0.000679	0.008339		9	rs7860896	120483103	G	ADD	84	3.874	3.129	0.002456		9	rs7860896	0.002456	0.03561
9	rs117343502	120473466	A	ADD	179	1.068	3.46	0.000679		9	rs117343502	0.000679	0.008339		9	rs7037225	120483639	T	ADD	84	2.526	2.295	0.02436		9	rs7037225	0.02436	0.3028
9	rs4986791	120475602	T	ADD	179	0.9929	3.354	0.0009785		9	rs4986791	0.0009785	0.008339		9	rs139978281	120459888	C	ADD	84	2.914	1.776	0.07953		9	rs139978281	0.07953	0.4499
9	rs1554973	120480812	C	ADD	179	0.5918	3.26	0.001342		9	rs1554973	0.001342	0.008339		9	rs11536857	120464136	T	ADD	84	2.914	1.776	0.07953		9	rs11536857	0.07953	0.4499
9	rs7037117	120483663	G	ADD	179	0.5918	3.26	0.001342		9	rs7037117	0.001342	0.008339		9	rs4986791	120475602	T	ADD	84	2.688	1.735	0.0867		9	rs4986791	0.0867	0.4499
9	rs752998	120483776	T	ADD	179	0.5918	3.26	0.001342		9	rs752998	0.001342	0.008339		9	rs10818073	120467576	T	ADD	84	2.726	1.697	0.09361		9	rs10818073	0.09361	0.4499
9	rs7868859	120484944	G	ADD	179	0.5918	3.26	0.001342		9	rs7868859	0.001342	0.008339		9	rs12344353	120468649	C	ADD	84	2.726	1.697	0.09361		9	rs12344353	0.09361	0.4499
9	rs10983754	120458607	T	ADD	179	0.8999	3.194	0.001665		9	rs10983754	0.001665	0.008339		9	rs7864330	120469550	G	ADD	84	2.726	1.697	0.09361		9	rs7864330	0.09361	0.4499
9	rs139978281	120459888	C	ADD	179	0.8887	3.183	0.001725		9	rs139978281	0.001725	0.008339		9	rs10759933	120470372	C	ADD	84	2.726	1.697	0.09361		9	rs10759933	0.09361	0.4499
9	rs10818072	120461222	T	ADD	179	0.8887	3.183	0.001725		9	rs10818072	0.001725	0.008339		9	rs10983756	120473180	T	ADD	84	2.726	1.697	0.09361		9	rs10983756	0.09361	0.4499
9	rs148406729	120461960	T	ADD	179	0.8887	3.183	0.001725		9	rs148406729	0.001725	0.008339		9	rs117343502	120473466	A	ADD	84	2.726	1.697	0.09361		9	rs117343502	0.09361	0.4499
9	rs72349022	120462818	A	ADD	179	0.8887	3.183	0.001725		9	rs72349022	0.001725	0.008339		9	rs4986790	120475302	G	ADD	84	2.726	1.697	0.09361		9	rs4986790	0.09361	0.4499
9	rs11536857	120464136	T	ADD	179	0.8887	3.183	0.001725		9	rs11536857	0.001725	0.008339		9	rs10983754	120458607	T	ADD	84	2.501	1.623	0.1086		9	rs10983754	0.1086	0.4499
9	rs9785283	120487155	A	ADD	179	0.7222	3.127	0.002069		9	rs9785283	0.002069	0.009473		9	rs10818072	120461222	T	ADD	84	2.501	1.623	0.1086		9	rs10818072	0.1086	0.4499
9	rs2737190	120464181	G	ADD	179	0.5262	2.962	0.00348		9	rs2737190	0.00348	0.01416		9	rs148406729	120461960	T	ADD	84	2.501	1.623	0.1086		9	rs148406729	0.1086	0.4499
9	rs1927914	120464725	G	ADD	179	0.5262	2.962	0.00348		9	rs1927914	0.00348	0.01416		9	rs72349022	120462818	A	ADD	84	2.501	1.623	0.1086		9	rs72349022	0.1086	0.4499
9	rs2149356	120474199	T	ADD	179	0.5352	2.953	0.003581		9	rs2149356	0.003581	0.01416		9	rs1554973	120480812	C	ADD	84	1.303	1.428	0.1573		9	rs1554973	0.1573	0.5474
9	rs7037225	120483639	T	ADD	179	0.5899	2.736	0.006862		9	rs7037225	0.006862	0.02596		9	rs7037117	120483663	G	ADD	84	1.303	1.428	0.1573		9	rs7037117	0.1573	0.5474
9	rs1927906	120480115	C	ADD	179	0.6908	2.68	0.008062		9	rs1927906	0.008062	0.02698		9	rs752998	120483776	T	ADD	84	1.303	1.428	0.1573		9	rs752998	0.1573	0.5474
9	rs7846989	120482940	C	ADD	179	0.6908	2.68	0.008062		9	rs7846989	0.008062	0.02698		9	rs7868859	120484944	G	ADD	84	1.303	1.428	0.1573		9	rs7868859	0.1573	0.5474
9	rs7860896	120483103	G	ADD	179	0.6908	2.68	0.008062		9	rs7860896	0.008062	0.02698		9	rs2737190	120464181	G	ADD	84	1.266	1.353	0.1798		9	rs2737190	0.1798	0.5617
9	rs5030711	120474841	A	ADD	179	1.536	2.641	0.009014		9	rs5030711	0.009014	0.02905		9	rs1927914	120464725	G	ADD	84	1.266	1.353	0.1798		9	rs1927914	0.1798	0.5617
9	rs56131535	120464922	C	ADD	179	1.231	2.222	0.02756		9	rs56131535	0.02756	0.08562		9	rs2149356	120474199	T	ADD	84	1.261	1.35	0.1808		9	rs2149356	0.1808	0.5617
9	rs10759930	120461621	T	ADD	179	-0.3649	-2.019	0.04504		9	rs10759930	0.04504	0.1306		9	rs10759932	120465144	C	ADD	84	1.651	1.247	0.216		9	rs10759932	0.216	0.6264
9	rs10759931	120464147	A	ADD	179	-0.3649	-2.019	0.04504		9	rs10759931	0.04504	0.1306		9	rs1927907	120472764	T	ADD	84	1.651	1.247	0.216		9	rs1927907	0.216	0.6264
9	rs150227660	120472612	CTTTG	ADD	179	-0.3469	-1.915	0.05719		9	rs150227660	0.05719	0.1605		9	rs9785283	120487155	A	ADD	84	1.265	1.003	0.3187		9	rs9785283	0.3187	0.7732
9	rs11536891	120479337	C	ADD	179	0.4408	1.836	0.06802		9	rs11536891	0.06802	0.1848		9	rs10759930	120461621	T	ADD	84	-0.9852	-0.9847	0.3278		9	rs10759930	0.3278	0.7732
9	rs11536898	120480210	A	ADD	179	0.4893	1.784	0.07618		9	rs11536898	0.07618	0.1848		9	rs10759931	120464147	A	ADD	84	-0.9852	-0.9847	0.3278		9	rs10759931	0.3278	0.7732
9	rs60103585	120480894	A	ADD	179	0.4893	1.784	0.07618		9	rs60103585	0.07618	0.1848		9	rs150227660	120472612	CTTTG	ADD	84	-0.9285	-0.9339	0.3532		9	rs150227660	0.3532	0.7732
9	rs58887776	120468240	TA	ADD	179	1.194	1.734	0.08461		9	rs58887776	0.08461	0.1848		9	rs7873784	120478936	C	ADD	84	-0.9579	-0.8363	0.4055		9	rs7873784	0.4055	0.7732
9	rs11536879	120472211	G	ADD	179	1.194	1.734	0.08461		9	rs11536879	0.08461	0.1848		9	rs11536891	120479337	C	ADD	84	-0.9579	-0.8363	0.4055		9	rs11536891	0.4055	0.7732
9	rs7873784	120478936	C	ADD	179	0.4037	1.687	0.09345		9	rs7873784	0.09345	0.1848		9	rs11536896	120479734	C	ADD	84	-0.9579	-0.8363	0.4055		9	rs11536896	0.4055	0.7732
9	rs11536896	120479734	C	ADD	179	0.4037	1.687	0.09345		9	rs11536896	0.09345	0.1848		9	rs17420985	120480893	C	ADD	84	-0.9579	-0.8363	0.4055		9	rs17420985	0.4055	0.7732
9	rs17420985	120480893	C	ADD	179	0.4037	1.687	0.09345		9	rs17420985	0.09345	0.1848		9	rs7044464	120481397	A	ADD	84	-0.9579	-0.8363	0.4055		9	rs7044464	0.4055	0.7732
9	rs7044464	120481397	A	ADD	179	0.4037	1.687	0.09345		9	rs7044464	0.09345	0.1848		9	rs10690497	120481523	CACTT	ADD	84	-0.9579	-0.8363	0.4055		9	rs10690497	0.4055	0.7732
9	rs10690497	120481523	CACTT	ADD	179	0.4037	1.687	0.09345		9	rs10690497	0.09345	0.1848		9	rs7856729	120481856	T	ADD	84	-0.9579	-0.8363	0.4055		9	rs7856729	0.4055	0.7732
9	rs7856729	120481856	T	ADD	179	0.4037	1.687	0.09345		9	rs7856729	0.09345	0.1848		9	rs2183016	120485215	C	ADD	84	-0.9579	-0.8363	0.4055		9	rs2183016	0.4055	0.7732
9	rs2183016	120485215	C	ADD	179	0.4037	1.687	0.09345		9	rs2183016	0.09345	0.1848		9	rs7045953	120485795	G	ADD	84	-0.9579	-0.8363	0.4055		9	rs7045953	0.4055	0.7732
9	rs7045953	120485795	G	ADD	179	0.4037	1.687	0.09345		9	rs7045953	0.09345	0.1848		9	rs118040707	120483149	A	ADD	84	-2.341	-0.7351	0.4645		9	rs118040707	0.4645	0.7732
9	rs118040707	120483149	A	ADD	179	0.7281	1.591	0.1134		9	rs118040707	0.1134	0.2193		9	rs61572277	120481210	C	ADD	84	-1.163	-0.7143	0.4771		9	rs61572277	0.4771	0.7732
9	rs117076293	120467955	G	ADD	179	1.16	1.544	0.1244		9	rs117076293	0.1244	0.2321		9	rs187775443	120479778	T	ADD	84	-1.657	-0.707	0.4817		9	rs187775443	0.4817	0.7732
9	rs11536878	120471553	A	ADD	179	0.4497	1.54	0.1254		9	rs11536878	0.1254	0.2321		9	rs76285943	120484681	A	ADD	84	-1.657	-0.707	0.4817		9	rs76285943	0.4817	0.7732
9	rs145801336	120479774	T	ADD	179	0.5136	1.479	0.1409		9	rs145801336	0.1409	0.2404		9	rs11536898	120480210	A	ADD	84	-0.8418	-0.7013	0.4852		9	rs11536898	0.4852	0.7732
9	rs72616620	120481729	C	ADD	179	0.5136	1.479	0.1409		9	rs72616620	0.1409	0.2404		9	rs60103585	120480894	A	ADD	84	-0.8418	-0.7013	0.4852		9	rs60103585	0.4852	0.7732
9	rs72616621	120484433	T	ADD	179	0.5136	1.479	0.1409		9	rs72616621	0.1409	0.2404		9	rs12377632	120472730	C	ADD	84	-0.5839	-0.636	0.5266		9	rs12377632	0.5266	0.7732
9	rs72616622	120486007	T	ADD	179	0.5136	1.479	0.1409		9	rs72616622	0.1409	0.2404		9	rs56131535	120464922	C	ADD	84	-1.791	-0.6289	0.5313		9	rs56131535	0.5313	0.7732
9	rs11536889	120478131	C	ADD	179	-0.3334	-1.307	0.1931		9	rs11536889	0.1931	0.323		9	rs77841689	120468008	A	ADD	84	-1.546	-0.6145	0.5406		9	rs77841689	0.5406	0.7732
9	rs10116253	120464320	C	ADD	179	0.2306	1.14	0.2559		9	rs10116253	0.2559	0.4201		9	rs76173069	120487130	A	ADD	84	-1.546	-0.6145	0.5406		9	rs76173069	0.5406	0.7732
9	rs913930	120484009	G	ADD	179	-0.1885	-1.046	0.297		9	rs913930	0.297	0.4741		9	rs11536878	120471553	A	ADD	84	-0.7087	-0.5849	0.5603		9	rs11536878	0.5603	0.7732
9	rs1927911	120470054	A	ADD	179	0.2139	1.04	0.2997		9	rs1927911	0.2997	0.4741		9	rs57863323	120459951	G	ADD	84	-1.106	-0.5701	0.5702		9	rs57863323	0.5702	0.7732
9	rs2770146	120473338	C	ADD	179	-0.1671	-0.886	0.3769		9	rs2770146	0.3769	0.5398		9	rs11536897	120480010	A	ADD	84	-1.106	-0.5701	0.5702		9	rs11536897	0.5702	0.7732
9	rs5030728	120474282	A	ADD	179	-0.1671	-0.886	0.3769		9	rs5030728	0.3769	0.5398		9	rs73529290	120482532	G	ADD	84	-1.106	-0.5701	0.5702		9	rs73529290	0.5702	0.7732
9	rs79615642	120458305	A	ADD	179	-0.3904	-0.8583	0.3919		9	rs79615642	0.3919	0.5398		9	rs1927905	120485308	C	ADD	84	-1.106	-0.5701	0.5702		9	rs1927905	0.5702	0.7732
9	rs61572277	120481210	C	ADD	179	0.2688	0.8579	0.3922		9	rs61572277	0.3922	0.5398		9	rs58796698	120486669	A	ADD	84	-1.106	-0.5701	0.5702		9	rs58796698	0.5702	0.7732
9	rs57863323	120459951	G	ADD	179	0.329	0.8488	0.3972		9	rs57863323	0.3972	0.5398		9	rs913930	120484009	G	ADD	84	-0.5007	-0.5397	0.5909		9	rs913930	0.5909	0.7732
9	rs11536897	120480010	A	ADD	179	0.329	0.8488	0.3972		9	rs11536897	0.3972	0.5398		9	rs2770146	120473338	C	ADD	84	-0.5207	-0.5014	0.6175		9	rs2770146	0.6175	0.7732
9	rs73529290	120482532	G	ADD	179	0.329	0.8488	0.3972		9	rs73529290	0.3972	0.5398		9	rs5030728	120474282	A	ADD	84	-0.5207	-0.5014	0.6175		9	rs5030728	0.6175	0.7732
9	rs1927905	120485308	C	ADD	179	0.329	0.8488	0.3972		9	rs1927905	0.3972	0.5398		9	rs62571829	120460722	T	ADD	84	-1.121	-0.4833	0.6302		9	rs62571829	0.6302	0.7732
9	rs58796698	120486669	A	ADD	179	0.329	0.8488	0.3972		9	rs58796698	0.3972	0.5398		9	rs145801336	120479774	T	ADD	84	-0.7741	-0.4727	0.6377		9	rs145801336	0.6377	0.7732
9	rs11789302	120459526	G	ADD	179	-0.159	-0.8158	0.4157		9	rs11789302	0.4157	0.5398		9	rs72616620	120481729	C	ADD	84	-0.7741	-0.4727	0.6377		9	rs72616620	0.6377	0.7732
9	rs2737191	120462715	G	ADD	179	-0.159	-0.8158	0.4157		9	rs2737191	0.4157	0.5398		9	rs72616621	120484433	T	ADD	84	-0.7741	-0.4727	0.6377		9	rs72616621	0.6377	0.7732
9	rs2770150	120463139	G	ADD	179	-0.159	-0.8158	0.4157		9	rs2770150	0.4157	0.5398		9	rs72616622	120486007	T	ADD	84	-0.7741	-0.4727	0.6377		9	rs72616622	0.6377	0.7732
9	rs11536869	120469832	G	ADD	179	-0.4693	-0.7858	0.433		9	rs11536869	0.433	0.546		9	rs10116253	120464320	C	ADD	84	0.4794	0.4616	0.6456		9	rs10116253	0.6456	0.7732
9	rs11536871	120470498	C	ADD	179	-0.4693	-0.7858	0.433		9	rs11536871	0.433	0.546		9	rs11789302	120459526	G	ADD	84	-0.436	-0.4391	0.6618		9	rs11789302	0.6618	0.7732
9	rs77841689	120468008	A	ADD	179	0.2953	0.7159	0.475		9	rs77841689	0.475	0.5821		9	rs2737191	120462715	G	ADD	84	-0.436	-0.4391	0.6618		9	rs2737191	0.6618	0.7732
9	rs76173069	120487130	A	ADD	179	0.2953	0.7159	0.475		9	rs76173069	0.475	0.5821		9	rs2770150	120463139	G	ADD	84	-0.436	-0.4391	0.6618		9	rs2770150	0.6618	0.7732
9	rs76285943	120484681	A	ADD	179	-0.2804	-0.4368	0.6628		9	rs76285943	0.6628	0.8008		9	rs5030717	120473834	G	ADD	84	-0.6123	-0.4257	0.6715		9	rs5030717	0.6715	0.7732
9	rs12377632	120472730	C	ADD	179	-0.07498	-0.42	0.675		9	rs12377632	0.675	0.8045		9	rs1927911	120470054	A	ADD	84	0.4254	0.4099	0.683		9	rs1927911	0.683	0.7732
9	rs10983755	120464670	A	ADD	179	-0.1721	-0.3356	0.7376		9	rs10983755	0.7376	0.8256		9	rs10513308	120462253	T	ADD	84	-1.107	-0.3984	0.6914		9	rs10513308	0.6914	0.7732
9	rs7869402	120478032	T	ADD	179	-0.1721	-0.3356	0.7376		9	rs7869402	0.7376	0.8256		9	rs7866214	120465118	C	ADD	84	-1.107	-0.3984	0.6914		9	rs7866214	0.6914	0.7732
9	rs79895571	120480937	G	ADD	179	-0.1721	-0.3356	0.7376		9	rs79895571	0.7376	0.8256		9	rs11536881	120472357	C	ADD	84	-1.107	-0.3984	0.6914		9	rs11536881	0.6914	0.7732
9	rs187775443	120479778	T	ADD	179	-0.1876	-0.3056	0.7603		9	rs187775443	0.7603	0.8256		9	rs17323717	120484645	G	ADD	84	-1.107	-0.3984	0.6914		9	rs17323717	0.6914	0.7732
9	rs10513308	120462253	T	ADD	179	0.159	0.2946	0.7687		9	rs10513308	0.7687	0.8256		9	rs5030711	120474841	A	ADD	84	-1.557	-0.396	0.6932		9	rs5030711	0.6932	0.7732
9	rs7866214	120465118	C	ADD	179	0.159	0.2946	0.7687		9	rs7866214	0.7687	0.8256		9	rs11536869	120469832	G	ADD	84	-0.6717	-0.3494	0.7277		9	rs11536869	0.7277	0.7909
9	rs11536881	120472357	C	ADD	179	0.159	0.2946	0.7687		9	rs11536881	0.7687	0.8256		9	rs11536871	120470498	C	ADD	84	-0.6717	-0.3494	0.7277		9	rs11536871	0.7277	0.7909
9	rs17323717	120484645	G	ADD	179	0.159	0.2946	0.7687		9	rs17323717	0.7687	0.8256		9	rs79615642	120458305	A	ADD	84	-1.304	-0.3379	0.7363		9	rs79615642	0.7363	0.7909
9	rs117435177	120467048	A	ADD	179	0.2983	0.1768	0.8599		9	rs117435177	0.8599	0.9123		9	rs62571851	120481759	C	ADD	84	1.701	0.2979	0.7666		9	rs62571851	0.7666	0.8133
9	rs5030717	120473834	G	ADD	179	0.04537	0.1471	0.8832		9	rs5030717	0.8832	0.9258		9	rs117435177	120467048	A	ADD	84	0.7446	0.2288	0.8196		9	rs117435177	0.8196	0.8591
9	rs62571829	120460722	T	ADD	179	-0.03884	-0.1065	0.9153		9	rs62571829	0.9153	0.948		9	rs11536889	120478131	C	ADD	84	0.1616	0.1189	0.9056		9	rs11536889	0.9056	0.9283
9	rs62571851	120481759	C	ADD	179	0.0518	0.09101	0.9276		9	rs62571851	0.9276	0.9494		9	rs117076293	120467955	G	ADD	84	-0.1816	-0.09021	0.9283		9	rs117076293	0.9283	0.9283
9	rs10759932	120465144	C	ADD	179	-0.01305	-0.04807	0.9617		9	rs10759932	0.9617	0.9617		9	rs58887776	120468240	TA	ADD	84	-0.1816	-0.09021	0.9283		9	rs58887776	0.9283	0.9283
9	rs1927907	120472764	T	ADD	179	-0.01305	-0.04807	0.9617		9	rs1927907	0.9617	0.9617		9	rs11536879	120472211	G	ADD	84	-0.1816	-0.09021	0.9283		9	rs11536879	0.9283	0.9283

## Sheet: IL-8
Controls															Cases
Linear Regression Additive Model										Multiple test correction					Linear Regression Additive Model										Multiple test correction
CHR	SNP	BP	A1	TEST	NMISS	BETA	STAT	P		CHR	SNP	UNADJ	FDR_BH		CHR	SNP	BP	A1	TEST	NMISS	BETA	STAT	P		CHR	SNP	UNADJ	FDR_BH
9	rs79615642	120458305	A	ADD	171	-0.2483	-0.3475	0.7286		9	rs10983755	0.02099	0.6087		9	rs79615642	120458305	A	ADD	84	-0.3514	-0.1667	0.8681		9	rs913930	0.01605	0.3698
9	rs10983754	120458607	T	ADD	171	0.2579	0.5777	0.5643		9	rs7869402	0.02099	0.6087		9	rs10983754	120458607	T	ADD	84	-0.8448	-0.7916	0.431		9	rs11789302	0.017	0.3698
9	rs11789302	120459526	G	ADD	171	-0.101	-0.3341	0.7387		9	rs79895571	0.02099	0.6087		9	rs11789302	120459526	G	ADD	84	1.562	2.438	0.017		9	rs2737191	0.017	0.3698
9	rs139978281	120459888	C	ADD	171	0.2579	0.5777	0.5643		9	rs1927906	0.07862	0.8476		9	rs139978281	120459888	C	ADD	84	-0.6466	-0.5645	0.574		9	rs2770150	0.017	0.3698
9	rs57863323	120459951	G	ADD	171	0.07893	0.1278	0.8984		9	rs7846989	0.07862	0.8476		9	rs57863323	120459951	G	ADD	84	-0.6778	-0.5276	0.5992		9	rs2770146	0.04014	0.5821
9	rs62571829	120460722	T	ADD	171	-0.162	-0.2824	0.778		9	rs7860896	0.07862	0.8476		9	rs62571829	120460722	T	ADD	84	-0.2699	-0.1872	0.852		9	rs5030728	0.04014	0.5821
9	rs10818072	120461222	T	ADD	171	0.2579	0.5777	0.5643		9	rs11536889	0.09721	0.8476		9	rs10818072	120461222	T	ADD	84	-0.8448	-0.7916	0.431		9	rs150227660	0.07795	0.781
9	rs10759930	120461621	T	ADD	171	-0.3831	-1.367	0.1735		9	rs7037225	0.1181	0.8476		9	rs10759930	120461621	T	ADD	84	-1.052	-1.679	0.09719		9	rs12377632	0.09613	0.781
9	rs148406729	120461960	T	ADD	171	0.2579	0.5777	0.5643		9	rs118040707	0.1351	0.8476		9	rs148406729	120461960	T	ADD	84	-0.8448	-0.7916	0.431		9	rs10759930	0.09719	0.781
9	rs10513308	120462253	T	ADD	171	0.1726	0.2107	0.8334		9	rs2737190	0.1359	0.8476		9	rs10513308	120462253	T	ADD	84	-1.393	-0.7617	0.4485		9	rs10759931	0.09719	0.781
9	rs2737191	120462715	G	ADD	171	-0.101	-0.3341	0.7387		9	rs1927914	0.1359	0.8476		9	rs2737191	120462715	G	ADD	84	1.562	2.438	0.017		9	rs11536889	0.1257	0.781
9	rs72349022	120462818	A	ADD	171	0.2579	0.5777	0.5643		9	rs10759930	0.1735	0.8476		9	rs72349022	120462818	A	ADD	84	-0.8448	-0.7916	0.431		9	rs11536869	0.1486	0.781
9	rs2770150	120463139	G	ADD	171	-0.101	-0.3341	0.7387		9	rs10759931	0.1735	0.8476		9	rs2770150	120463139	G	ADD	84	1.562	2.438	0.017		9	rs11536871	0.1486	0.781
9	rs11536857	120464136	T	ADD	171	0.2579	0.5777	0.5643		9	rs145801336	0.3138	0.8476		9	rs11536857	120464136	T	ADD	84	-0.6466	-0.5645	0.574		9	rs187775443	0.1682	0.781
9	rs10759931	120464147	A	ADD	171	-0.3831	-1.367	0.1735		9	rs72616620	0.3138	0.8476		9	rs10759931	120464147	A	ADD	84	-1.052	-1.679	0.09719		9	rs76285943	0.1682	0.781
9	rs2737190	120464181	G	ADD	171	0.4212	1.499	0.1359		9	rs72616621	0.3138	0.8476		9	rs2737190	120464181	G	ADD	84	-0.359	-0.5863	0.5593		9	rs7045953	0.2147	0.781
9	rs10116253	120464320	C	ADD	171	0.233	0.7343	0.4638		9	rs72616622	0.3138	0.8476		9	rs10116253	120464320	C	ADD	84	-0.1025	-0.154	0.878		9	rs7873784	0.2628	0.781
9	rs10983755	120464670	A	ADD	171	1.786	2.33	0.02099		9	rs10818073	0.339	0.8476		9	rs10983755	120464670	A	ADD	84	-0.6757	-0.3677	0.7141		9	rs11536891	0.2628	0.781
9	rs1927914	120464725	G	ADD	171	0.4212	1.499	0.1359		9	rs12344353	0.339	0.8476		9	rs1927914	120464725	G	ADD	84	-0.359	-0.5863	0.5593		9	rs11536896	0.2628	0.781
9	rs56131535	120464922	C	ADD	171	-0.4231	-0.4699	0.639		9	rs7864330	0.339	0.8476		9	rs56131535	120464922	C	ADD	84	-0.9799	-0.5196	0.6048		9	rs17420985	0.2628	0.781
9	rs7866214	120465118	C	ADD	171	0.1726	0.2107	0.8334		9	rs10759933	0.339	0.8476		9	rs7866214	120465118	C	ADD	84	-1.393	-0.7617	0.4485		9	rs7044464	0.2628	0.781
9	rs10759932	120465144	C	ADD	171	0.1876	0.4494	0.6538		9	rs10983756	0.339	0.8476		9	rs10759932	120465144	C	ADD	84	0.6698	0.7723	0.4422		9	rs10690497	0.2628	0.781
9	rs117435177	120467048	A	ADD	171	1.512	0.5913	0.5551		9	rs117343502	0.339	0.8476		9	rs117435177	120467048	A	ADD	84	-0.8918	-0.4144	0.6797		9	rs7856729	0.2628	0.781
9	rs10818073	120467576	T	ADD	171	0.4779	0.9588	0.339		9	rs150227660	0.3419	0.8476		9	rs10818073	120467576	T	ADD	84	-0.6344	-0.5674	0.5721		9	rs2183016	0.2628	0.781
9	rs117076293	120467955	G	ADD	171	-0.9592	-0.8379	0.4033		9	rs5030717	0.3733	0.8476		9	rs117076293	120467955	G	ADD	84	-0.1479	-0.1114	0.9116		9	rs118040707	0.2908	0.781
9	rs77841689	120468008	A	ADD	171	-0.4767	-0.7611	0.4477		9	rs4986790	0.3956	0.8476		9	rs77841689	120468008	A	ADD	84	-1.026	-0.6161	0.5396		9	rs1554973	0.2969	0.781
9	rs58887776	120468240	TA	ADD	171	-0.7617	-0.7243	0.4699		9	rs117076293	0.4033	0.8476		9	rs58887776	120468240	TA	ADD	84	-0.4711	-0.3716	0.7112		9	rs7037117	0.2969	0.781
9	rs12344353	120468649	C	ADD	171	0.4779	0.9588	0.339		9	rs1554973	0.4076	0.8476		9	rs12344353	120468649	C	ADD	84	-0.6344	-0.5674	0.5721		9	rs752998	0.2969	0.781
9	rs7864330	120469550	G	ADD	171	0.4779	0.9588	0.339		9	rs7037117	0.4076	0.8476		9	rs7864330	120469550	G	ADD	84	-0.6344	-0.5674	0.5721		9	rs7868859	0.2969	0.781
9	rs11536869	120469832	G	ADD	171	-0.7365	-0.8131	0.4173		9	rs752998	0.4076	0.8476		9	rs11536869	120469832	G	ADD	84	1.758	1.459	0.1486		9	rs5030717	0.3113	0.781
9	rs1927911	120470054	A	ADD	171	0.08911	0.2757	0.7831		9	rs7868859	0.4076	0.8476		9	rs1927911	120470054	A	ADD	84	-0.09601	-0.1445	0.8855		9	rs61572277	0.3745	0.781
9	rs10759933	120470372	C	ADD	171	0.4779	0.9588	0.339		9	rs11536869	0.4173	0.8476		9	rs10759933	120470372	C	ADD	84	-0.6344	-0.5674	0.5721		9	rs11536878	0.3764	0.781
9	rs11536871	120470498	C	ADD	171	-0.7365	-0.8131	0.4173		9	rs11536871	0.4173	0.8476		9	rs11536871	120470498	C	ADD	84	1.758	1.459	0.1486		9	rs11536898	0.3996	0.781
9	rs11536878	120471553	A	ADD	171	-0.04637	-0.1016	0.9192		9	rs187775443	0.4184	0.8476		9	rs11536878	120471553	A	ADD	84	-0.7024	-0.8895	0.3764		9	rs60103585	0.3996	0.781
9	rs11536879	120472211	G	ADD	171	-0.7617	-0.7243	0.4699		9	rs2149356	0.4246	0.8476		9	rs11536879	120472211	G	ADD	84	-0.4711	-0.3716	0.7112		9	rs10983754	0.431	0.781
9	rs11536881	120472357	C	ADD	171	0.1726	0.2107	0.8334		9	rs76285943	0.4385	0.8476		9	rs11536881	120472357	C	ADD	84	-1.393	-0.7617	0.4485		9	rs10818072	0.431	0.781
9	rs150227660	120472612	CTTTG	ADD	171	-0.2683	-0.9532	0.3419		9	rs77841689	0.4477	0.8476		9	rs150227660	120472612	CTTTG	ADD	84	-1.109	-1.786	0.07795		9	rs148406729	0.431	0.781
9	rs12377632	120472730	C	ADD	171	-0.01209	-0.04399	0.965		9	rs76173069	0.4477	0.8476		9	rs12377632	120472730	C	ADD	84	-1.009	-1.684	0.09613		9	rs72349022	0.431	0.781
9	rs1927907	120472764	T	ADD	171	0.1876	0.4494	0.6538		9	rs10116253	0.4638	0.8476		9	rs1927907	120472764	T	ADD	84	0.6698	0.7723	0.4422		9	rs10759932	0.4422	0.781
9	rs10983756	120473180	T	ADD	171	0.4779	0.9588	0.339		9	rs11536898	0.469	0.8476		9	rs10983756	120473180	T	ADD	84	-0.6344	-0.5674	0.5721		9	rs1927907	0.4422	0.781
9	rs2770146	120473338	C	ADD	171	-0.09053	-0.31	0.757		9	rs60103585	0.469	0.8476		9	rs2770146	120473338	C	ADD	84	1.406	2.087	0.04014		9	rs10513308	0.4485	0.781
9	rs117343502	120473466	A	ADD	171	0.4779	0.9588	0.339		9	rs58887776	0.4699	0.8476		9	rs117343502	120473466	A	ADD	84	-0.6344	-0.5674	0.5721		9	rs7866214	0.4485	0.781
9	rs5030717	120473834	G	ADD	171	-0.4241	-0.8927	0.3733		9	rs11536879	0.4699	0.8476		9	rs5030717	120473834	G	ADD	84	0.9458	1.019	0.3113		9	rs11536881	0.4485	0.781
9	rs2149356	120474199	T	ADD	171	0.2307	0.8004	0.4246		9	rs62571851	0.502	0.8476		9	rs2149356	120474199	T	ADD	84	-0.2706	-0.4428	0.6591		9	rs17323717	0.4485	0.781
9	rs5030728	120474282	A	ADD	171	-0.09053	-0.31	0.757		9	rs4986791	0.5201	0.8476		9	rs5030728	120474282	A	ADD	84	1.406	2.087	0.04014		9	rs145801336	0.4871	0.781
9	rs5030711	120474841	A	ADD	171	-0.2708	-0.2827	0.7778		9	rs117435177	0.5551	0.8476		9	rs5030711	120474841	A	ADD	84	-0.098	-0.03763	0.9701		9	rs72616620	0.4871	0.781
9	rs4986790	120475302	G	ADD	171	0.4318	0.8517	0.3956		9	rs9785283	0.5595	0.8476		9	rs4986790	120475302	G	ADD	84	-0.6344	-0.5674	0.5721		9	rs72616621	0.4871	0.781
9	rs4986791	120475602	T	ADD	171	0.3101	0.6445	0.5201		9	rs10983754	0.5643	0.8476		9	rs4986791	120475602	T	ADD	84	-0.04712	-0.04355	0.9654		9	rs72616622	0.4871	0.781
9	rs7869402	120478032	T	ADD	171	1.786	2.33	0.02099		9	rs139978281	0.5643	0.8476		9	rs7869402	120478032	T	ADD	84	-0.6757	-0.3677	0.7141		9	rs77841689	0.5396	0.781
9	rs11536889	120478131	C	ADD	171	-0.6507	-1.668	0.09721		9	rs10818072	0.5643	0.8476		9	rs11536889	120478131	C	ADD	84	-1.366	-1.548	0.1257		9	rs76173069	0.5396	0.781
9	rs7873784	120478936	C	ADD	171	-0.1983	-0.5337	0.5943		9	rs148406729	0.5643	0.8476		9	rs7873784	120478936	C	ADD	84	-0.8441	-1.128	0.2628		9	rs2737190	0.5593	0.781
9	rs11536891	120479337	C	ADD	171	-0.1545	-0.4138	0.6795		9	rs72349022	0.5643	0.8476		9	rs11536891	120479337	C	ADD	84	-0.8441	-1.128	0.2628		9	rs1927914	0.5593	0.781
9	rs11536896	120479734	C	ADD	171	-0.1983	-0.5337	0.5943		9	rs11536857	0.5643	0.8476		9	rs11536896	120479734	C	ADD	84	-0.8441	-1.128	0.2628		9	rs10818073	0.5721	0.781
9	rs145801336	120479774	T	ADD	171	-0.5347	-1.01	0.3138		9	rs7873784	0.5943	0.8476		9	rs145801336	120479774	T	ADD	84	-0.7334	-0.6983	0.4871		9	rs12344353	0.5721	0.781
9	rs187775443	120479778	T	ADD	171	-0.7547	-0.8113	0.4184		9	rs11536896	0.5943	0.8476		9	rs187775443	120479778	T	ADD	84	-2.304	-1.391	0.1682		9	rs7864330	0.5721	0.781
9	rs11536897	120480010	A	ADD	171	0.07893	0.1278	0.8984		9	rs17420985	0.5943	0.8476		9	rs11536897	120480010	A	ADD	84	-0.6778	-0.5276	0.5992		9	rs10759933	0.5721	0.781
9	rs1927906	120480115	C	ADD	171	0.7179	1.77	0.07862		9	rs7044464	0.5943	0.8476		9	rs1927906	120480115	C	ADD	84	-0.1762	-0.1996	0.8423		9	rs10983756	0.5721	0.781
9	rs11536898	120480210	A	ADD	171	-0.3106	-0.7258	0.469		9	rs10690497	0.5943	0.8476		9	rs11536898	120480210	A	ADD	84	-0.6642	-0.8469	0.3996		9	rs117343502	0.5721	0.781
9	rs1554973	120480812	C	ADD	171	0.241	0.8302	0.4076		9	rs7856729	0.5943	0.8476		9	rs1554973	120480812	C	ADD	84	-0.6361	-1.05	0.2969		9	rs4986790	0.5721	0.781
9	rs17420985	120480893	C	ADD	171	-0.1983	-0.5337	0.5943		9	rs2183016	0.5943	0.8476		9	rs17420985	120480893	C	ADD	84	-0.8441	-1.128	0.2628		9	rs139978281	0.574	0.781
9	rs60103585	120480894	A	ADD	171	-0.3106	-0.7258	0.469		9	rs7045953	0.5943	0.8476		9	rs60103585	120480894	A	ADD	84	-0.6642	-0.8469	0.3996		9	rs11536857	0.574	0.781
9	rs79895571	120480937	G	ADD	171	1.786	2.33	0.02099		9	rs56131535	0.639	0.8887		9	rs79895571	120480937	G	ADD	84	-0.6757	-0.3677	0.7141		9	rs57863323	0.5992	0.781
9	rs61572277	120481210	C	ADD	171	0.1115	0.2275	0.8203		9	rs10759932	0.6538	0.8887		9	rs61572277	120481210	C	ADD	84	-0.9601	-0.8932	0.3745		9	rs11536897	0.5992	0.781
9	rs7044464	120481397	A	ADD	171	-0.1983	-0.5337	0.5943		9	rs1927907	0.6538	0.8887		9	rs7044464	120481397	A	ADD	84	-0.8441	-1.128	0.2628		9	rs73529290	0.5992	0.781
9	rs10690497	120481523	CACTT	ADD	171	-0.1983	-0.5337	0.5943		9	rs11536891	0.6795	0.9063		9	rs10690497	120481523	CACTT	ADD	84	-0.8441	-1.128	0.2628		9	rs1927905	0.5992	0.781
9	rs72616620	120481729	C	ADD	171	-0.5347	-1.01	0.3138		9	rs79615642	0.7286	0.9063		9	rs72616620	120481729	C	ADD	84	-0.7334	-0.6983	0.4871		9	rs58796698	0.5992	0.781
9	rs62571851	120481759	C	ADD	171	-0.5806	-0.6728	0.502		9	rs11789302	0.7387	0.9063		9	rs62571851	120481759	C	ADD	84	-1.936	-0.5115	0.6104		9	rs56131535	0.6048	0.781
9	rs7856729	120481856	T	ADD	171	-0.1983	-0.5337	0.5943		9	rs2737191	0.7387	0.9063		9	rs7856729	120481856	T	ADD	84	-0.8441	-1.128	0.2628		9	rs62571851	0.6104	0.781
9	rs73529290	120482532	G	ADD	171	0.07893	0.1278	0.8984		9	rs2770150	0.7387	0.9063		9	rs73529290	120482532	G	ADD	84	-0.6778	-0.5276	0.5992		9	rs7037225	0.6285	0.7925
9	rs7846989	120482940	C	ADD	171	0.7179	1.77	0.07862		9	rs913930	0.7488	0.9063		9	rs7846989	120482940	C	ADD	84	-0.1762	-0.1996	0.8423		9	rs2149356	0.6591	0.8068
9	rs7860896	120483103	G	ADD	171	0.7179	1.77	0.07862		9	rs2770146	0.757	0.9063		9	rs7860896	120483103	G	ADD	84	-0.1762	-0.1996	0.8423		9	rs117435177	0.6797	0.8068
9	rs118040707	120483149	A	ADD	171	1.079	1.502	0.1351		9	rs5030728	0.757	0.9063		9	rs118040707	120483149	A	ADD	84	-2.23	-1.063	0.2908		9	rs9785283	0.6992	0.8068
9	rs7037225	120483639	T	ADD	171	0.5419	1.571	0.1181		9	rs5030711	0.7778	0.9063		9	rs7037225	120483639	T	ADD	84	-0.3702	-0.4857	0.6285		9	rs58887776	0.7112	0.8068
9	rs7037117	120483663	G	ADD	171	0.241	0.8302	0.4076		9	rs62571829	0.778	0.9063		9	rs7037117	120483663	G	ADD	84	-0.6361	-1.05	0.2969		9	rs11536879	0.7112	0.8068
9	rs752998	120483776	T	ADD	171	0.241	0.8302	0.4076		9	rs1927911	0.7831	0.9063		9	rs752998	120483776	T	ADD	84	-0.6361	-1.05	0.2969		9	rs10983755	0.7141	0.8068
9	rs913930	120484009	G	ADD	171	-0.08912	-0.3207	0.7488		9	rs61572277	0.8203	0.9063		9	rs913930	120484009	G	ADD	84	1.449	2.461	0.01605		9	rs7869402	0.7141	0.8068
9	rs72616621	120484433	T	ADD	171	-0.5347	-1.01	0.3138		9	rs10513308	0.8334	0.9063		9	rs72616621	120484433	T	ADD	84	-0.7334	-0.6983	0.4871		9	rs79895571	0.7141	0.8068
9	rs17323717	120484645	G	ADD	171	0.1726	0.2107	0.8334		9	rs7866214	0.8334	0.9063		9	rs17323717	120484645	G	ADD	84	-1.393	-0.7617	0.4485		9	rs1927906	0.8423	0.9151
9	rs76285943	120484681	A	ADD	171	-0.7554	-0.7767	0.4385		9	rs11536881	0.8334	0.9063		9	rs76285943	120484681	A	ADD	84	-2.304	-1.391	0.1682		9	rs7846989	0.8423	0.9151
9	rs7868859	120484944	G	ADD	171	0.241	0.8302	0.4076		9	rs17323717	0.8334	0.9063		9	rs7868859	120484944	G	ADD	84	-0.6361	-1.05	0.2969		9	rs7860896	0.8423	0.9151
9	rs2183016	120485215	C	ADD	171	-0.1983	-0.5337	0.5943		9	rs57863323	0.8984	0.9196		9	rs2183016	120485215	C	ADD	84	-0.8441	-1.128	0.2628		9	rs62571829	0.852	0.9151
9	rs1927905	120485308	C	ADD	171	0.07893	0.1278	0.8984		9	rs11536897	0.8984	0.9196		9	rs1927905	120485308	C	ADD	84	-0.6778	-0.5276	0.5992		9	rs79615642	0.8681	0.9171
9	rs7045953	120485795	G	ADD	171	-0.1983	-0.5337	0.5943		9	rs73529290	0.8984	0.9196		9	rs7045953	120485795	G	ADD	84	-0.9293	-1.251	0.2147		9	rs10116253	0.878	0.9171
9	rs72616622	120486007	T	ADD	171	-0.5347	-1.01	0.3138		9	rs1927905	0.8984	0.9196		9	rs72616622	120486007	T	ADD	84	-0.7334	-0.6983	0.4871		9	rs1927911	0.8855	0.9171
9	rs58796698	120486669	A	ADD	171	0.07893	0.1278	0.8984		9	rs58796698	0.8984	0.9196		9	rs58796698	120486669	A	ADD	84	-0.6778	-0.5276	0.5992		9	rs117076293	0.9116	0.933
9	rs76173069	120487130	A	ADD	171	-0.4767	-0.7611	0.4477		9	rs11536878	0.9192	0.9299		9	rs76173069	120487130	A	ADD	84	-1.026	-0.6161	0.5396		9	rs4986791	0.9654	0.9701
9	rs9785283	120487155	A	ADD	171	0.2211	0.5847	0.5595		9	rs12377632	0.965	0.965		9	rs9785283	120487155	A	ADD	84	-0.3339	-0.3878	0.6992		9	rs5030711	0.9701	0.9701

## Sheet: TNF
Controls															Cases
Linear Regression Additive Model										Multiple test correction					Linear Regression Additive Model										Multiple test correction
CHR	SNP	BP	A1	TEST	NMISS	BETA	STAT	P		CHR	SNP	UNADJ	FDR_BH		CHR	SNP	BP	A1	TEST	NMISS	BETA	STAT	P		CHR	SNP	UNADJ	FDR_BH
9	rs79615642	120458305	A	ADD	178	-0.0236	-0.2199	0.8262		9	rs10513308	0.03729	0.6194		9	rs79615642	120458305	A	ADD	87	-0.2841	-0.331	0.7415		9	rs5030711	1.141e-11	9.927e-10
9	rs10983754	120458607	T	ADD	178	0.05541	0.8131	0.4173		9	rs7866214	0.03729	0.6194		9	rs10983754	120458607	T	ADD	87	-0.2879	-0.6857	0.4949		9	rs56131535	2.293e-05	0.0009974
9	rs11789302	120459526	G	ADD	178	-0.05025	-1.096	0.2747		9	rs11536881	0.03729	0.6194		9	rs11789302	120459526	G	ADD	87	0.1531	0.5798	0.5637		9	rs57863323	0.002347	0.02917
9	rs139978281	120459888	C	ADD	178	0.05591	0.8281	0.4087		9	rs17323717	0.03729	0.6194		9	rs139978281	120459888	C	ADD	87	-0.3294	-0.7347	0.4646		9	rs11536897	0.002347	0.02917
9	rs57863323	120459951	G	ADD	178	-0.1345	-1.48	0.1408		9	rs11536889	0.04618	0.6194		9	rs57863323	120459951	G	ADD	87	1.551	3.14	0.002347		9	rs73529290	0.002347	0.02917
9	rs62571829	120460722	T	ADD	178	-0.06899	-0.8047	0.4221		9	rs62571851	0.04906	0.6194		9	rs62571829	120460722	T	ADD	87	-0.1162	-0.1987	0.843		9	rs1927905	0.002347	0.02917
9	rs10818072	120461222	T	ADD	178	0.05591	0.8281	0.4087		9	rs56131535	0.05475	0.6194		9	rs10818072	120461222	T	ADD	87	-0.2879	-0.6857	0.4949		9	rs58796698	0.002347	0.02917
9	rs10759930	120461621	T	ADD	178	-0.04144	-0.9648	0.336		9	rs117076293	0.05695	0.6194		9	rs10759930	120461621	T	ADD	87	-0.2597	-1.011	0.315		9	rs61572277	0.01614	0.1756
9	rs148406729	120461960	T	ADD	178	0.05591	0.8281	0.4087		9	rs2737190	0.08384	0.6288		9	rs148406729	120461960	T	ADD	87	-0.2879	-0.6857	0.4949		9	rs11536878	0.07769	0.751
9	rs10513308	120462253	T	ADD	178	0.2635	2.099	0.03729		9	rs1927914	0.08384	0.6288		9	rs10513308	120462253	T	ADD	87	-0.1544	-0.2064	0.837		9	rs11536898	0.1438	0.7906
9	rs2737191	120462715	G	ADD	178	-0.05025	-1.096	0.2747		9	rs58887776	0.1103	0.6288		9	rs2737191	120462715	G	ADD	87	0.1531	0.5798	0.5637		9	rs60103585	0.1438	0.7906
9	rs72349022	120462818	A	ADD	178	0.05591	0.8281	0.4087		9	rs11536879	0.1103	0.6288		9	rs72349022	120462818	A	ADD	87	-0.2879	-0.6857	0.4949		9	rs7873784	0.1896	0.7906
9	rs2770150	120463139	G	ADD	178	-0.05025	-1.096	0.2747		9	rs11536869	0.1246	0.6288		9	rs2770150	120463139	G	ADD	87	0.1531	0.5798	0.5637		9	rs11536891	0.1896	0.7906
9	rs11536857	120464136	T	ADD	178	0.05591	0.8281	0.4087		9	rs11536871	0.1246	0.6288		9	rs11536857	120464136	T	ADD	87	-0.3294	-0.7347	0.4646		9	rs11536896	0.1896	0.7906
9	rs10759931	120464147	A	ADD	178	-0.04144	-0.9648	0.336		9	rs57863323	0.1408	0.6288		9	rs10759931	120464147	A	ADD	87	-0.2597	-1.011	0.315		9	rs17420985	0.1896	0.7906
9	rs2737190	120464181	G	ADD	178	0.0741	1.739	0.08384		9	rs11536897	0.1408	0.6288		9	rs2737190	120464181	G	ADD	87	0.1024	0.4178	0.6772		9	rs7044464	0.1896	0.7906
9	rs10116253	120464320	C	ADD	178	0.06509	1.367	0.1735		9	rs73529290	0.1408	0.6288		9	rs10116253	120464320	C	ADD	87	0.2401	0.9001	0.3707		9	rs10690497	0.1896	0.7906
9	rs10983755	120464670	A	ADD	178	0.1492	1.24	0.2165		9	rs1927905	0.1408	0.6288		9	rs10983755	120464670	A	ADD	87	-0.6083	-0.816	0.4169		9	rs7856729	0.1896	0.7906
9	rs1927914	120464725	G	ADD	178	0.0741	1.739	0.08384		9	rs58796698	0.1408	0.6288		9	rs1927914	120464725	G	ADD	87	0.1024	0.4178	0.6772		9	rs2183016	0.1896	0.7906
9	rs56131535	120464922	C	ADD	178	-0.2531	-1.934	0.05475		9	rs2149356	0.1446	0.6288		9	rs56131535	120464922	C	ADD	87	3.091	4.492	2.293e-05		9	rs9785283	0.1911	0.7906
9	rs7866214	120465118	C	ADD	178	0.2635	2.099	0.03729		9	rs5030711	0.1655	0.6638		9	rs7866214	120465118	C	ADD	87	-0.1544	-0.2064	0.837		9	rs7045953	0.1964	0.7906
9	rs10759932	120465144	C	ADD	178	0.06604	1.035	0.3021		9	rs10116253	0.1735	0.6638		9	rs10759932	120465144	C	ADD	87	-0.2615	-0.743	0.4596		9	rs12377632	0.2795	0.7906
9	rs117435177	120467048	A	ADD	178	0.2515	0.6339	0.527		9	rs1927911	0.2038	0.6638		9	rs117435177	120467048	A	ADD	87	-0.01504	-0.01716	0.9864		9	rs1927906	0.299	0.7906
9	rs10818073	120467576	T	ADD	178	0.04029	0.5367	0.5922		9	rs10983755	0.2165	0.6638		9	rs10818073	120467576	T	ADD	87	-0.3523	-0.8047	0.4233		9	rs7846989	0.299	0.7906
9	rs117076293	120467955	G	ADD	178	0.3377	1.916	0.05695		9	rs7869402	0.2165	0.6638		9	rs117076293	120467955	G	ADD	87	0.07079	0.1309	0.8962		9	rs7860896	0.299	0.7906
9	rs77841689	120468008	A	ADD	178	-0.03505	-0.3603	0.7191		9	rs79895571	0.2165	0.6638		9	rs77841689	120468008	A	ADD	87	-0.5303	-0.7849	0.4348		9	rs10759930	0.315	0.7906
9	rs58887776	120468240	TA	ADD	178	0.2604	1.605	0.1103		9	rs1927906	0.2402	0.6638		9	rs58887776	120468240	TA	ADD	87	0.009877	0.01911	0.9848		9	rs10759931	0.315	0.7906
9	rs12344353	120468649	C	ADD	178	0.04029	0.5367	0.5922		9	rs7846989	0.2402	0.6638		9	rs12344353	120468649	C	ADD	87	-0.3523	-0.8047	0.4233		9	rs150227660	0.3204	0.7906
9	rs7864330	120469550	G	ADD	178	0.04029	0.5367	0.5922		9	rs7860896	0.2402	0.6638		9	rs7864330	120469550	G	ADD	87	-0.3523	-0.8047	0.4233		9	rs10116253	0.3707	0.7906
9	rs11536869	120469832	G	ADD	178	0.2159	1.543	0.1246		9	rs1554973	0.2658	0.6638		9	rs11536869	120469832	G	ADD	87	0.04502	0.09052	0.9281		9	rs1927911	0.3738	0.7906
9	rs1927911	120470054	A	ADD	178	0.06178	1.276	0.2038		9	rs7037117	0.2658	0.6638		9	rs1927911	120470054	A	ADD	87	0.2382	0.8943	0.3738		9	rs7037225	0.4061	0.7906
9	rs10759933	120470372	C	ADD	178	0.04029	0.5367	0.5922		9	rs752998	0.2658	0.6638		9	rs10759933	120470372	C	ADD	87	-0.3523	-0.8047	0.4233		9	rs10983755	0.4169	0.7906
9	rs11536871	120470498	C	ADD	178	0.2159	1.543	0.1246		9	rs7868859	0.2658	0.6638		9	rs11536871	120470498	C	ADD	87	0.04502	0.09052	0.9281		9	rs7869402	0.4169	0.7906
9	rs11536878	120471553	A	ADD	178	0.04781	0.6914	0.4903		9	rs11789302	0.2747	0.6638		9	rs11536878	120471553	A	ADD	87	0.5651	1.787	0.07769		9	rs79895571	0.4169	0.7906
9	rs11536879	120472211	G	ADD	178	0.2604	1.605	0.1103		9	rs2737191	0.2747	0.6638		9	rs11536879	120472211	G	ADD	87	0.009877	0.01911	0.9848		9	rs10818073	0.4233	0.7906
9	rs11536881	120472357	C	ADD	178	0.2635	2.099	0.03729		9	rs2770150	0.2747	0.6638		9	rs11536881	120472357	C	ADD	87	-0.1544	-0.2064	0.837		9	rs12344353	0.4233	0.7906
9	rs150227660	120472612	CTTTG	ADD	178	-0.0373	-0.8666	0.3873		9	rs10759932	0.3021	0.6916		9	rs150227660	120472612	CTTTG	ADD	87	-0.2551	-0.9997	0.3204		9	rs7864330	0.4233	0.7906
9	rs12377632	120472730	C	ADD	178	-0.01592	-0.3787	0.7054		9	rs1927907	0.3021	0.6916		9	rs12377632	120472730	C	ADD	87	-0.2577	-1.089	0.2795		9	rs10759933	0.4233	0.7906
9	rs1927907	120472764	T	ADD	178	0.06604	1.035	0.3021		9	rs187775443	0.3302	0.7129		9	rs1927907	120472764	T	ADD	87	-0.2615	-0.743	0.4596		9	rs10983756	0.4233	0.7906
9	rs10983756	120473180	T	ADD	178	0.04029	0.5367	0.5922		9	rs10759930	0.336	0.7129		9	rs10983756	120473180	T	ADD	87	-0.3523	-0.8047	0.4233		9	rs117343502	0.4233	0.7906
9	rs2770146	120473338	C	ADD	178	-0.02516	-0.5653	0.5726		9	rs10759931	0.336	0.7129		9	rs2770146	120473338	C	ADD	87	0.1828	0.6635	0.5089		9	rs4986790	0.4233	0.7906
9	rs117343502	120473466	A	ADD	178	0.04029	0.5367	0.5922		9	rs76285943	0.3523	0.7297		9	rs117343502	120473466	A	ADD	87	-0.3523	-0.8047	0.4233		9	rs4986791	0.4345	0.7906
9	rs5030717	120473834	G	ADD	178	0.03122	0.4296	0.6681		9	rs150227660	0.3873	0.7344		9	rs5030717	120473834	G	ADD	87	-0.1458	-0.3843	0.7018		9	rs77841689	0.4348	0.7906
9	rs2149356	120474199	T	ADD	178	0.06385	1.466	0.1446		9	rs139978281	0.4087	0.7344		9	rs2149356	120474199	T	ADD	87	0.08996	0.3677	0.714		9	rs76173069	0.4348	0.7906
9	rs5030728	120474282	A	ADD	178	-0.02516	-0.5653	0.5726		9	rs10818072	0.4087	0.7344		9	rs5030728	120474282	A	ADD	87	0.1828	0.6635	0.5089		9	rs10759932	0.4596	0.7906
9	rs5030711	120474841	A	ADD	178	-0.1933	-1.393	0.1655		9	rs148406729	0.4087	0.7344		9	rs5030711	120474841	A	ADD	87	6.305	7.892	1.141e-11		9	rs1927907	0.4596	0.7906
9	rs4986790	120475302	G	ADD	178	0.03693	0.4844	0.6287		9	rs72349022	0.4087	0.7344		9	rs4986790	120475302	G	ADD	87	-0.3523	-0.8047	0.4233		9	rs139978281	0.4646	0.7906
9	rs4986791	120475602	T	ADD	178	0.04517	0.6287	0.5304		9	rs11536857	0.4087	0.7344		9	rs4986791	120475602	T	ADD	87	-0.332	-0.7854	0.4345		9	rs11536857	0.4646	0.7906
9	rs7869402	120478032	T	ADD	178	0.1492	1.24	0.2165		9	rs10983754	0.4173	0.7344		9	rs7869402	120478032	T	ADD	87	-0.6083	-0.816	0.4169		9	rs10983754	0.4949	0.7906
9	rs11536889	120478131	C	ADD	178	-0.1199	-2.008	0.04618		9	rs62571829	0.4221	0.7344		9	rs11536889	120478131	C	ADD	87	-0.09136	-0.2554	0.799		9	rs10818072	0.4949	0.7906
9	rs7873784	120478936	C	ADD	178	0.02028	0.3568	0.7217		9	rs11536878	0.4903	0.7565		9	rs7873784	120478936	C	ADD	87	0.3999	1.323	0.1896		9	rs148406729	0.4949	0.7906
9	rs11536891	120479337	C	ADD	178	0.02136	0.3742	0.7087		9	rs118040707	0.5002	0.7565		9	rs11536891	120479337	C	ADD	87	0.3999	1.323	0.1896		9	rs72349022	0.4949	0.7906
9	rs11536896	120479734	C	ADD	178	0.02028	0.3568	0.7217		9	rs11536898	0.5133	0.7565		9	rs11536896	120479734	C	ADD	87	0.3999	1.323	0.1896		9	rs118040707	0.4968	0.7906
9	rs145801336	120479774	T	ADD	178	0.04096	0.4979	0.6192		9	rs60103585	0.5133	0.7565		9	rs145801336	120479774	T	ADD	87	-0.204	-0.4779	0.634		9	rs913930	0.5069	0.7906
9	rs187775443	120479778	T	ADD	178	0.1408	0.9765	0.3302		9	rs117435177	0.527	0.7565		9	rs187775443	120479778	T	ADD	87	-0.1998	-0.3161	0.7527		9	rs2770146	0.5089	0.7906
9	rs11536897	120480010	A	ADD	178	-0.1345	-1.48	0.1408		9	rs4986791	0.5304	0.7565		9	rs11536897	120480010	A	ADD	87	1.551	3.14	0.002347		9	rs5030728	0.5089	0.7906
9	rs1927906	120480115	C	ADD	178	0.07273	1.179	0.2402		9	rs2770146	0.5726	0.7565		9	rs1927906	120480115	C	ADD	87	-0.366	-1.045	0.299		9	rs11789302	0.5637	0.8311
9	rs11536898	120480210	A	ADD	178	-0.04266	-0.655	0.5133		9	rs5030728	0.5726	0.7565		9	rs11536898	120480210	A	ADD	87	0.4653	1.476	0.1438		9	rs2737191	0.5637	0.8311
9	rs1554973	120480812	C	ADD	178	0.04906	1.116	0.2658		9	rs10818073	0.5922	0.7565		9	rs1554973	120480812	C	ADD	87	0.08089	0.3292	0.7428		9	rs2770150	0.5637	0.8311
9	rs17420985	120480893	C	ADD	178	0.02028	0.3568	0.7217		9	rs12344353	0.5922	0.7565		9	rs17420985	120480893	C	ADD	87	0.3999	1.323	0.1896		9	rs145801336	0.634	0.8755
9	rs60103585	120480894	A	ADD	178	-0.04266	-0.655	0.5133		9	rs7864330	0.5922	0.7565		9	rs60103585	120480894	A	ADD	87	0.4653	1.476	0.1438		9	rs72616620	0.634	0.8755
9	rs79895571	120480937	G	ADD	178	0.1492	1.24	0.2165		9	rs10759933	0.5922	0.7565		9	rs79895571	120480937	G	ADD	87	-0.6083	-0.816	0.4169		9	rs72616621	0.634	0.8755
9	rs61572277	120481210	C	ADD	178	0.001233	0.01668	0.9867		9	rs10983756	0.5922	0.7565		9	rs61572277	120481210	C	ADD	87	1.041	2.456	0.01614		9	rs72616622	0.634	0.8755
9	rs7044464	120481397	A	ADD	178	0.02028	0.3568	0.7217		9	rs117343502	0.5922	0.7565		9	rs7044464	120481397	A	ADD	87	0.3999	1.323	0.1896		9	rs2737190	0.6772	0.885
9	rs10690497	120481523	CACTT	ADD	178	0.02028	0.3568	0.7217		9	rs145801336	0.6192	0.7565		9	rs10690497	120481523	CACTT	ADD	87	0.3999	1.323	0.1896		9	rs1927914	0.6772	0.885
9	rs72616620	120481729	C	ADD	178	0.04096	0.4979	0.6192		9	rs72616620	0.6192	0.7565		9	rs72616620	120481729	C	ADD	87	-0.204	-0.4779	0.634		9	rs5030717	0.7018	0.885
9	rs62571851	120481759	C	ADD	178	-0.2626	-1.982	0.04906		9	rs72616621	0.6192	0.7565		9	rs62571851	120481759	C	ADD	87	0.07263	0.04734	0.9624		9	rs2149356	0.714	0.885
9	rs7856729	120481856	T	ADD	178	0.02028	0.3568	0.7217		9	rs72616622	0.6192	0.7565		9	rs7856729	120481856	T	ADD	87	0.3999	1.323	0.1896		9	rs79615642	0.7415	0.885
9	rs73529290	120482532	G	ADD	178	-0.1345	-1.48	0.1408		9	rs4986790	0.6287	0.7565		9	rs73529290	120482532	G	ADD	87	1.551	3.14	0.002347		9	rs1554973	0.7428	0.885
9	rs7846989	120482940	C	ADD	178	0.07273	1.179	0.2402		9	rs5030717	0.6681	0.7565		9	rs7846989	120482940	C	ADD	87	-0.366	-1.045	0.299		9	rs7037117	0.7428	0.885
9	rs7860896	120483103	G	ADD	178	0.07273	1.179	0.2402		9	rs9785283	0.6816	0.7565		9	rs7860896	120483103	G	ADD	87	-0.366	-1.045	0.299		9	rs752998	0.7428	0.885
9	rs118040707	120483149	A	ADD	178	0.07322	0.6756	0.5002		9	rs12377632	0.7054	0.7565		9	rs118040707	120483149	A	ADD	87	-0.5857	-0.6826	0.4968		9	rs7868859	0.7428	0.885
9	rs7037225	120483639	T	ADD	178	0.007726	0.149	0.8818		9	rs11536891	0.7087	0.7565		9	rs7037225	120483639	T	ADD	87	0.2532	0.835	0.4061		9	rs187775443	0.7527	0.885
9	rs7037117	120483663	G	ADD	178	0.04906	1.116	0.2658		9	rs77841689	0.7191	0.7565		9	rs7037117	120483663	G	ADD	87	0.08089	0.3292	0.7428		9	rs76285943	0.7527	0.885
9	rs752998	120483776	T	ADD	178	0.04906	1.116	0.2658		9	rs76173069	0.7191	0.7565		9	rs752998	120483776	T	ADD	87	0.08089	0.3292	0.7428		9	rs11536889	0.799	0.9168
9	rs913930	120484009	G	ADD	178	-0.008554	-0.2009	0.841		9	rs7873784	0.7217	0.7565		9	rs913930	120484009	G	ADD	87	0.1641	0.6665	0.5069		9	rs10513308	0.837	0.9168
9	rs72616621	120484433	T	ADD	178	0.04096	0.4979	0.6192		9	rs11536896	0.7217	0.7565		9	rs72616621	120484433	T	ADD	87	-0.204	-0.4779	0.634		9	rs7866214	0.837	0.9168
9	rs17323717	120484645	G	ADD	178	0.2635	2.099	0.03729		9	rs17420985	0.7217	0.7565		9	rs17323717	120484645	G	ADD	87	-0.1544	-0.2064	0.837		9	rs11536881	0.837	0.9168
9	rs76285943	120484681	A	ADD	178	0.1407	0.9327	0.3523		9	rs7044464	0.7217	0.7565		9	rs76285943	120484681	A	ADD	87	-0.1998	-0.3161	0.7527		9	rs17323717	0.837	0.9168
9	rs7868859	120484944	G	ADD	178	0.04906	1.116	0.2658		9	rs10690497	0.7217	0.7565		9	rs7868859	120484944	G	ADD	87	0.08089	0.3292	0.7428		9	rs62571829	0.843	0.9168
9	rs2183016	120485215	C	ADD	178	0.02028	0.3568	0.7217		9	rs7856729	0.7217	0.7565		9	rs2183016	120485215	C	ADD	87	0.3999	1.323	0.1896		9	rs117076293	0.8962	0.9626
9	rs1927905	120485308	C	ADD	178	-0.1345	-1.48	0.1408		9	rs2183016	0.7217	0.7565		9	rs1927905	120485308	C	ADD	87	1.551	3.14	0.002347		9	rs11536869	0.9281	0.9728
9	rs7045953	120485795	G	ADD	178	0.02028	0.3568	0.7217		9	rs7045953	0.7217	0.7565		9	rs7045953	120485795	G	ADD	87	0.3915	1.303	0.1964		9	rs11536871	0.9281	0.9728
9	rs72616622	120486007	T	ADD	178	0.04096	0.4979	0.6192		9	rs79615642	0.8262	0.8557		9	rs72616622	120486007	T	ADD	87	-0.204	-0.4779	0.634		9	rs62571851	0.9624	0.9864
9	rs58796698	120486669	A	ADD	178	-0.1345	-1.48	0.1408		9	rs913930	0.841	0.8608		9	rs58796698	120486669	A	ADD	87	1.551	3.14	0.002347		9	rs58887776	0.9848	0.9864
9	rs76173069	120487130	A	ADD	178	-0.03505	-0.3603	0.7191		9	rs7037225	0.8818	0.892		9	rs76173069	120487130	A	ADD	87	-0.5303	-0.7849	0.4348		9	rs11536879	0.9848	0.9864
9	rs9785283	120487155	A	ADD	178	-0.02297	-0.411	0.6816		9	rs61572277	0.9867	0.9867		9	rs9785283	120487155	A	ADD	87	0.4441	1.318	0.1911		9	rs117435177	0.9864	0.9864

## Sheet: IL-10
Controls															Cases
Linear Regression Additive Model										Multiple test correction					Linear Regression Additive Model										Multiple test correction
CHR	SNP	BP	A1	TEST	NMISS	BETA	STAT	P		CHR	SNP	UNADJ	FDR_BH		CHR	SNP	BP	A1	TEST	NMISS	BETA	STAT	P		CHR	SNP	UNADJ	FDR_BH
9	rs79615642	120458305	A	ADD	158	-0.06945	-0.8631	0.3894		9	rs10983755	0.04234	0.8329		9	rs79615642	120458305	A	ADD	68	-1.059	-0.3091	0.7583		9	rs58887776	0.004943	0.215
9	rs10983754	120458607	T	ADD	158	-0.03171	-0.6078	0.5442		9	rs7869402	0.04234	0.8329		9	rs10983754	120458607	T	ADD	68	-0.334	-0.2147	0.8307		9	rs11536879	0.004943	0.215
9	rs11789302	120459526	G	ADD	158	0.04573	1.308	0.1929		9	rs79895571	0.04234	0.8329		9	rs11789302	120459526	G	ADD	68	-0.6374	-0.6605	0.5113		9	rs10116253	0.01406	0.2186
9	rs139978281	120459888	C	ADD	158	-0.03171	-0.6078	0.5442		9	rs5030717	0.14	0.8329		9	rs139978281	120459888	C	ADD	68	-0.1823	-0.1065	0.9156		9	rs1927911	0.01406	0.2186
9	rs57863323	120459951	G	ADD	158	0.02222	0.2717	0.7862		9	rs11789302	0.1929	0.8329		9	rs57863323	120459951	G	ADD	68	-0.4881	-0.2567	0.7982		9	rs11536869	0.01561	0.2186
9	rs62571829	120460722	T	ADD	158	-0.01986	-0.3097	0.7572		9	rs2737191	0.1929	0.8329		9	rs62571829	120460722	T	ADD	68	-0.519	-0.2355	0.8146		9	rs11536871	0.01561	0.2186
9	rs10818072	120461222	T	ADD	158	-0.03171	-0.6078	0.5442		9	rs2770150	0.1929	0.8329		9	rs10818072	120461222	T	ADD	68	-0.334	-0.2147	0.8307		9	rs145801336	0.02513	0.2186
9	rs10759930	120461621	T	ADD	158	-0.01391	-0.4243	0.6719		9	rs145801336	0.2246	0.8329		9	rs10759930	120461621	T	ADD	68	-1.29	-1.437	0.1556		9	rs72616620	0.02513	0.2186
9	rs148406729	120461960	T	ADD	158	-0.03171	-0.6078	0.5442		9	rs72616620	0.2246	0.8329		9	rs148406729	120461960	T	ADD	68	-0.334	-0.2147	0.8307		9	rs72616621	0.02513	0.2186
9	rs10513308	120462253	T	ADD	158	0.01685	0.1544	0.8775		9	rs72616621	0.2246	0.8329		9	rs10513308	120462253	T	ADD	68	-1.317	-0.3919	0.6965		9	rs72616622	0.02513	0.2186
9	rs2737191	120462715	G	ADD	158	0.04573	1.308	0.1929		9	rs72616622	0.2246	0.8329		9	rs2737191	120462715	G	ADD	68	-0.6374	-0.6605	0.5113		9	rs2149356	0.03383	0.244
9	rs72349022	120462818	A	ADD	158	-0.03171	-0.6078	0.5442		9	rs2770146	0.2777	0.8329		9	rs72349022	120462818	A	ADD	68	-0.334	-0.2147	0.8307		9	rs2737190	0.03646	0.244
9	rs2770150	120463139	G	ADD	158	0.04573	1.308	0.1929		9	rs5030728	0.2777	0.8329		9	rs2770150	120463139	G	ADD	68	-0.6374	-0.6605	0.5113		9	rs1927914	0.03646	0.244
9	rs11536857	120464136	T	ADD	158	-0.03171	-0.6078	0.5442		9	rs117076293	0.2799	0.8329		9	rs11536857	120464136	T	ADD	68	-0.1823	-0.1065	0.9156		9	rs5030717	0.1138	0.5088
9	rs10759931	120464147	A	ADD	158	-0.01391	-0.4243	0.6719		9	rs11536869	0.313	0.8329		9	rs10759931	120464147	A	ADD	68	-1.29	-1.437	0.1556		9	rs11536898	0.1219	0.5088
9	rs2737190	120464181	G	ADD	158	-0.02456	-0.7102	0.4787		9	rs11536871	0.313	0.8329		9	rs2737190	120464181	G	ADD	68	1.91	2.137	0.03646		9	rs60103585	0.1219	0.5088
9	rs10116253	120464320	C	ADD	158	-0.01352	-0.3443	0.7311		9	rs77841689	0.3303	0.8329		9	rs10116253	120464320	C	ADD	68	2.447	2.526	0.01406		9	rs11536878	0.1345	0.5088
9	rs10983755	120464670	A	ADD	158	0.1957	2.047	0.04234		9	rs76173069	0.3303	0.8329		9	rs10983755	120464670	A	ADD	68	-0.178	-0.06385	0.9493		9	rs10759932	0.1453	0.5088
9	rs1927914	120464725	G	ADD	158	-0.02456	-0.7102	0.4787		9	rs187775443	0.354	0.8329		9	rs1927914	120464725	G	ADD	68	1.91	2.137	0.03646		9	rs1927907	0.1453	0.5088
9	rs56131535	120464922	C	ADD	158	-0.1031	-0.7165	0.4748		9	rs118040707	0.3626	0.8329		9	rs56131535	120464922	C	ADD	68	0.2179	0.08675	0.9311		9	rs10759930	0.1556	0.5088
9	rs7866214	120465118	C	ADD	158	0.01685	0.1544	0.8775		9	rs79615642	0.3894	0.8329		9	rs7866214	120465118	C	ADD	68	-1.317	-0.3919	0.6965		9	rs10759931	0.1556	0.5088
9	rs10759932	120465144	C	ADD	158	-0.01402	-0.2865	0.7749		9	rs11536898	0.3999	0.8329		9	rs10759932	120465144	C	ADD	68	1.818	1.475	0.1453		9	rs150227660	0.1665	0.5088
9	rs117435177	120467048	A	ADD	158	-0.135	-0.468	0.6404		9	rs60103585	0.3999	0.8329		9	rs117435177	120467048	A	ADD	68	-0.6068	-0.2141	0.8311		9	rs7873784	0.1755	0.5088
9	rs10818073	120467576	T	ADD	158	-0.0353	-0.5987	0.5502		9	rs12377632	0.4271	0.8329		9	rs10818073	120467576	T	ADD	68	-0.298	-0.1809	0.857		9	rs11536891	0.1755	0.5088
9	rs117076293	120467955	G	ADD	158	-0.1547	-1.084	0.2799		9	rs58887776	0.4272	0.8329		9	rs117076293	120467955	G	ADD	68	-0.8278	-0.4158	0.679		9	rs11536896	0.1755	0.5088
9	rs77841689	120468008	A	ADD	158	-0.07266	-0.9767	0.3303		9	rs11536879	0.4272	0.8329		9	rs77841689	120468008	A	ADD	68	-0.2895	-0.1184	0.9061		9	rs17420985	0.1755	0.5088
9	rs58887776	120468240	TA	ADD	158	-0.1024	-0.7961	0.4272		9	rs56131535	0.4748	0.8329		9	rs58887776	120468240	TA	ADD	68	5.113	2.913	0.004943		9	rs7044464	0.1755	0.5088
9	rs12344353	120468649	C	ADD	158	-0.0353	-0.5987	0.5502		9	rs2737190	0.4787	0.8329		9	rs12344353	120468649	C	ADD	68	-0.298	-0.1809	0.857		9	rs10690497	0.1755	0.5088
9	rs7864330	120469550	G	ADD	158	-0.0353	-0.5987	0.5502		9	rs1927914	0.4787	0.8329		9	rs7864330	120469550	G	ADD	68	-0.298	-0.1809	0.857		9	rs7856729	0.1755	0.5088
9	rs11536869	120469832	G	ADD	158	-0.1033	-1.012	0.313		9	rs7873784	0.4964	0.8329		9	rs11536869	120469832	G	ADD	68	4.237	2.485	0.01561		9	rs2183016	0.1755	0.5088
9	rs1927911	120470054	A	ADD	158	-0.01172	-0.2923	0.7705		9	rs11536896	0.4964	0.8329		9	rs1927911	120470054	A	ADD	68	2.447	2.526	0.01406		9	rs7045953	0.2051	0.5709
9	rs10759933	120470372	C	ADD	158	-0.0353	-0.5987	0.5502		9	rs17420985	0.4964	0.8329		9	rs10759933	120470372	C	ADD	68	-0.298	-0.1809	0.857		9	rs12377632	0.21	0.5709
9	rs11536871	120470498	C	ADD	158	-0.1033	-1.012	0.313		9	rs7044464	0.4964	0.8329		9	rs11536871	120470498	C	ADD	68	4.237	2.485	0.01561		9	rs1554973	0.336	0.8121
9	rs11536878	120471553	A	ADD	158	-0.004959	-0.08419	0.933		9	rs10690497	0.4964	0.8329		9	rs11536878	120471553	A	ADD	68	1.83	1.516	0.1345		9	rs7037117	0.336	0.8121
9	rs11536879	120472211	G	ADD	158	-0.1024	-0.7961	0.4272		9	rs7856729	0.4964	0.8329		9	rs11536879	120472211	G	ADD	68	5.113	2.913	0.004943		9	rs752998	0.336	0.8121
9	rs11536881	120472357	C	ADD	158	0.01685	0.1544	0.8775		9	rs2183016	0.4964	0.8329		9	rs11536881	120472357	C	ADD	68	-1.317	-0.3919	0.6965		9	rs7868859	0.336	0.8121
9	rs150227660	120472612	CTTTG	ADD	158	-0.01555	-0.4736	0.6364		9	rs7045953	0.4964	0.8329		9	rs150227660	120472612	CTTTG	ADD	68	-1.244	-1.4	0.1665		9	rs2770146	0.5024	0.9559
9	rs12377632	120472730	C	ADD	158	-0.02564	-0.7964	0.4271		9	rs7037225	0.4992	0.8329		9	rs12377632	120472730	C	ADD	68	-1.07	-1.267	0.21		9	rs5030728	0.5024	0.9559
9	rs1927907	120472764	T	ADD	158	-0.01402	-0.2865	0.7749		9	rs11536891	0.5278	0.8329		9	rs1927907	120472764	T	ADD	68	1.818	1.475	0.1453		9	rs11789302	0.5113	0.9559
9	rs10983756	120473180	T	ADD	158	-0.0353	-0.5987	0.5502		9	rs2149356	0.5355	0.8329		9	rs10983756	120473180	T	ADD	68	-0.298	-0.1809	0.857		9	rs2737191	0.5113	0.9559
9	rs2770146	120473338	C	ADD	158	0.03691	1.089	0.2777		9	rs913930	0.5401	0.8329		9	rs2770146	120473338	C	ADD	68	-0.6884	-0.6745	0.5024		9	rs2770150	0.5113	0.9559
9	rs117343502	120473466	A	ADD	158	-0.0353	-0.5987	0.5502		9	rs10983754	0.5442	0.8329		9	rs117343502	120473466	A	ADD	68	-0.298	-0.1809	0.857		9	rs913930	0.5662	0.9559
9	rs5030717	120473834	G	ADD	158	-0.08127	-1.483	0.14		9	rs139978281	0.5442	0.8329		9	rs5030717	120473834	G	ADD	68	2.095	1.603	0.1138		9	rs11536889	0.6047	0.9559
9	rs2149356	120474199	T	ADD	158	-0.0221	-0.621	0.5355		9	rs10818072	0.5442	0.8329		9	rs2149356	120474199	T	ADD	68	1.939	2.169	0.03383		9	rs61572277	0.6742	0.9559
9	rs5030728	120474282	A	ADD	158	0.03691	1.089	0.2777		9	rs148406729	0.5442	0.8329		9	rs5030728	120474282	A	ADD	68	-0.6884	-0.6745	0.5024		9	rs117076293	0.679	0.9559
9	rs5030711	120474841	A	ADD	158	-0.1005	-0.607	0.5448		9	rs72349022	0.5442	0.8329		9	rs5030711	120474841	A	ADD	68	-0.09579	-0.02794	0.9778		9	rs10513308	0.6965	0.9559
9	rs4986790	120475302	G	ADD	158	-0.03117	-0.5187	0.6047		9	rs11536857	0.5442	0.8329		9	rs4986790	120475302	G	ADD	68	-0.298	-0.1809	0.857		9	rs7866214	0.6965	0.9559
9	rs4986791	120475602	T	ADD	158	-0.02785	-0.4915	0.6238		9	rs1927906	0.5444	0.8329		9	rs4986791	120475602	T	ADD	68	-0.3313	-0.211	0.8336		9	rs11536881	0.6965	0.9559
9	rs7869402	120478032	T	ADD	158	0.1957	2.047	0.04234		9	rs7846989	0.5444	0.8329		9	rs7869402	120478032	T	ADD	68	-0.178	-0.06385	0.9493		9	rs17323717	0.6965	0.9559
9	rs11536889	120478131	C	ADD	158	-0.02698	-0.5912	0.5553		9	rs7860896	0.5444	0.8329		9	rs11536889	120478131	C	ADD	68	-0.6757	-0.5203	0.6047		9	rs9785283	0.7227	0.9559
9	rs7873784	120478936	C	ADD	158	-0.03201	-0.6818	0.4964		9	rs5030711	0.5448	0.8329		9	rs7873784	120478936	C	ADD	68	1.568	1.37	0.1755		9	rs7037225	0.7307	0.9559
9	rs11536891	120479337	C	ADD	158	-0.02992	-0.6328	0.5278		9	rs10818073	0.5502	0.8329		9	rs11536891	120479337	C	ADD	68	1.568	1.37	0.1755		9	rs79615642	0.7583	0.9559
9	rs11536896	120479734	C	ADD	158	-0.03201	-0.6818	0.4964		9	rs12344353	0.5502	0.8329		9	rs11536896	120479734	C	ADD	68	1.568	1.37	0.1755		9	rs187775443	0.7716	0.9559
9	rs145801336	120479774	T	ADD	158	-0.07662	-1.219	0.2246		9	rs7864330	0.5502	0.8329		9	rs145801336	120479774	T	ADD	68	3.434	2.294	0.02513		9	rs76285943	0.7716	0.9559
9	rs187775443	120479778	T	ADD	158	0.09814	0.9297	0.354		9	rs10759933	0.5502	0.8329		9	rs187775443	120479778	T	ADD	68	-0.6408	-0.2916	0.7716		9	rs57863323	0.7982	0.9559
9	rs11536897	120480010	A	ADD	158	0.02222	0.2717	0.7862		9	rs10983756	0.5502	0.8329		9	rs11536897	120480010	A	ADD	68	-0.4881	-0.2567	0.7982		9	rs11536897	0.7982	0.9559
9	rs1927906	120480115	C	ADD	158	0.03023	0.6075	0.5444		9	rs117343502	0.5502	0.8329		9	rs1927906	120480115	C	ADD	68	-0.2685	-0.2055	0.8378		9	rs73529290	0.7982	0.9559
9	rs11536898	120480210	A	ADD	158	-0.04462	-0.8441	0.3999		9	rs11536889	0.5553	0.8329		9	rs11536898	120480210	A	ADD	68	1.849	1.568	0.1219		9	rs1927905	0.7982	0.9559
9	rs1554973	120480812	C	ADD	158	-0.003019	-0.08329	0.9337		9	rs4986790	0.6047	0.8883		9	rs1554973	120480812	C	ADD	68	0.9204	0.9694	0.336		9	rs58796698	0.7982	0.9559
9	rs17420985	120480893	C	ADD	158	-0.03201	-0.6818	0.4964		9	rs4986791	0.6238	0.8883		9	rs17420985	120480893	C	ADD	68	1.568	1.37	0.1755		9	rs62571829	0.8146	0.9559
9	rs60103585	120480894	A	ADD	158	-0.04462	-0.8441	0.3999		9	rs150227660	0.6364	0.8883		9	rs60103585	120480894	A	ADD	68	1.849	1.568	0.1219		9	rs10983754	0.8307	0.9559
9	rs79895571	120480937	G	ADD	158	0.1957	2.047	0.04234		9	rs117435177	0.6404	0.8883		9	rs79895571	120480937	G	ADD	68	-0.178	-0.06385	0.9493		9	rs10818072	0.8307	0.9559
9	rs61572277	120481210	C	ADD	158	0.01943	0.3034	0.762		9	rs10759930	0.6719	0.8883		9	rs61572277	120481210	C	ADD	68	-0.7081	-0.4224	0.6742		9	rs148406729	0.8307	0.9559
9	rs7044464	120481397	A	ADD	158	-0.03201	-0.6818	0.4964		9	rs10759931	0.6719	0.8883		9	rs7044464	120481397	A	ADD	68	1.568	1.37	0.1755		9	rs72349022	0.8307	0.9559
9	rs10690497	120481523	CACTT	ADD	158	-0.03201	-0.6818	0.4964		9	rs76285943	0.7053	0.8883		9	rs10690497	120481523	CACTT	ADD	68	1.568	1.37	0.1755		9	rs117435177	0.8311	0.9559
9	rs72616620	120481729	C	ADD	158	-0.07662	-1.219	0.2246		9	rs62571851	0.7218	0.8883		9	rs72616620	120481729	C	ADD	68	3.434	2.294	0.02513		9	rs4986791	0.8336	0.9559
9	rs62571851	120481759	C	ADD	158	-0.03915	-0.3568	0.7218		9	rs10116253	0.7311	0.8883		9	rs62571851	120481759	C	ADD	68	-0.9374	-0.1864	0.8527		9	rs1927906	0.8378	0.9559
9	rs7856729	120481856	T	ADD	158	-0.03201	-0.6818	0.4964		9	rs62571829	0.7572	0.8883		9	rs7856729	120481856	T	ADD	68	1.568	1.37	0.1755		9	rs7846989	0.8378	0.9559
9	rs73529290	120482532	G	ADD	158	0.02222	0.2717	0.7862		9	rs61572277	0.762	0.8883		9	rs73529290	120482532	G	ADD	68	-0.4881	-0.2567	0.7982		9	rs7860896	0.8378	0.9559
9	rs7846989	120482940	C	ADD	158	0.03023	0.6075	0.5444		9	rs1927911	0.7705	0.8883		9	rs7846989	120482940	C	ADD	68	-0.2685	-0.2055	0.8378		9	rs118040707	0.8508	0.9559
9	rs7860896	120483103	G	ADD	158	0.03023	0.6075	0.5444		9	rs10759932	0.7749	0.8883		9	rs7860896	120483103	G	ADD	68	-0.2685	-0.2055	0.8378		9	rs62571851	0.8527	0.9559
9	rs118040707	120483149	A	ADD	158	-0.08036	-0.9131	0.3626		9	rs1927907	0.7749	0.8883		9	rs118040707	120483149	A	ADD	68	-0.6325	-0.1889	0.8508		9	rs10818073	0.857	0.9559
9	rs7037225	120483639	T	ADD	158	0.02951	0.6773	0.4992		9	rs57863323	0.7862	0.8883		9	rs7037225	120483639	T	ADD	68	-0.4086	-0.3458	0.7307		9	rs12344353	0.857	0.9559
9	rs7037117	120483663	G	ADD	158	-0.003019	-0.08329	0.9337		9	rs11536897	0.7862	0.8883		9	rs7037117	120483663	G	ADD	68	0.9204	0.9694	0.336		9	rs7864330	0.857	0.9559
9	rs752998	120483776	T	ADD	158	-0.003019	-0.08329	0.9337		9	rs73529290	0.7862	0.8883		9	rs752998	120483776	T	ADD	68	0.9204	0.9694	0.336		9	rs10759933	0.857	0.9559
9	rs913930	120484009	G	ADD	158	0.0199	0.614	0.5401		9	rs1927905	0.7862	0.8883		9	rs913930	120484009	G	ADD	68	0.5156	0.5767	0.5662		9	rs10983756	0.857	0.9559
9	rs72616621	120484433	T	ADD	158	-0.07662	-1.219	0.2246		9	rs58796698	0.7862	0.8883		9	rs72616621	120484433	T	ADD	68	3.434	2.294	0.02513		9	rs117343502	0.857	0.9559
9	rs17323717	120484645	G	ADD	158	0.01685	0.1544	0.8775		9	rs9785283	0.8025	0.8951		9	rs17323717	120484645	G	ADD	68	-1.317	-0.3919	0.6965		9	rs4986790	0.857	0.9559
9	rs76285943	120484681	A	ADD	158	0.04174	0.3789	0.7053		9	rs10513308	0.8775	0.931		9	rs76285943	120484681	A	ADD	68	-0.6408	-0.2916	0.7716		9	rs77841689	0.9061	0.9603
9	rs7868859	120484944	G	ADD	158	-0.003019	-0.08329	0.9337		9	rs7866214	0.8775	0.931		9	rs7868859	120484944	G	ADD	68	0.9204	0.9694	0.336		9	rs76173069	0.9061	0.9603
9	rs2183016	120485215	C	ADD	158	-0.03201	-0.6818	0.4964		9	rs11536881	0.8775	0.931		9	rs2183016	120485215	C	ADD	68	1.568	1.37	0.1755		9	rs139978281	0.9156	0.9603
9	rs1927905	120485308	C	ADD	158	0.02222	0.2717	0.7862		9	rs17323717	0.8775	0.931		9	rs1927905	120485308	C	ADD	68	-0.4881	-0.2567	0.7982		9	rs11536857	0.9156	0.9603
9	rs7045953	120485795	G	ADD	158	-0.03201	-0.6818	0.4964		9	rs11536878	0.933	0.9337		9	rs7045953	120485795	G	ADD	68	1.455	1.28	0.2051		9	rs56131535	0.9311	0.9603
9	rs72616622	120486007	T	ADD	158	-0.07662	-1.219	0.2246		9	rs1554973	0.9337	0.9337		9	rs72616622	120486007	T	ADD	68	3.434	2.294	0.02513		9	rs10983755	0.9493	0.9603
9	rs58796698	120486669	A	ADD	158	0.02222	0.2717	0.7862		9	rs7037117	0.9337	0.9337		9	rs58796698	120486669	A	ADD	68	-0.4881	-0.2567	0.7982		9	rs7869402	0.9493	0.9603
9	rs76173069	120487130	A	ADD	158	-0.07266	-0.9767	0.3303		9	rs752998	0.9337	0.9337		9	rs76173069	120487130	A	ADD	68	-0.2895	-0.1184	0.9061		9	rs79895571	0.9493	0.9603
9	rs9785283	120487155	A	ADD	158	-0.01175	-0.2506	0.8025		9	rs7868859	0.9337	0.9337		9	rs9785283	120487155	A	ADD	68	-0.4712	-0.3565	0.7227		9	rs5030711	0.9778	0.9778

## Sheet: Fulls scale IQ
Controls															Cases
Linear Regression Additive Model										Multiple test correction					Linear Regression Additive Model										Multiple test correction
CHR	SNP	BP	A1	TEST	NMISS	BETA	STAT	P		CHR	SNP	UNADJ	FDR_BH		CHR	SNP	BP	A1	TEST	NMISS	BETA	STAT	P		CHR	SNP	UNADJ	FDR_BH
9	rs79615642	120458305	A	ADD	180	2.444	0.5644	0.5732		9	rs77841689	0.05099	0.9708		9	rs79615642	120458305	A	ADD	88	2.658	0.2819	0.7787		9	rs57863323	0.01036	0.1803
9	rs10983754	120458607	T	ADD	180	2.708	0.9856	0.3257		9	rs76173069	0.05099	0.9708		9	rs10983754	120458607	T	ADD	88	0.2326	0.05039	0.9599		9	rs11536897	0.01036	0.1803
9	rs11789302	120459526	G	ADD	180	-1.092	-0.5961	0.5518		9	rs118040707	0.08599	0.9708		9	rs11789302	120459526	G	ADD	88	-0.6227	-0.2154	0.8299		9	rs73529290	0.01036	0.1803
9	rs139978281	120459888	C	ADD	180	1.674	0.614	0.54		9	rs145801336	0.1087	0.9708		9	rs139978281	120459888	C	ADD	88	3.175	0.6451	0.5206		9	rs1927905	0.01036	0.1803
9	rs57863323	120459951	G	ADD	180	-0.001338	-0.0003622	0.9997		9	rs72616620	0.1087	0.9708		9	rs57863323	120459951	G	ADD	88	14.45	2.623	0.01036		9	rs58796698	0.01036	0.1803
9	rs62571829	120460722	T	ADD	180	3.315	0.9584	0.3392		9	rs72616621	0.1087	0.9708		9	rs62571829	120460722	T	ADD	88	1.604	0.2498	0.8034		9	rs62571851	0.0173	0.2509
9	rs10818072	120461222	T	ADD	180	1.674	0.614	0.54		9	rs72616622	0.1087	0.9708		9	rs10818072	120461222	T	ADD	88	0.2326	0.05039	0.9599		9	rs11536898	0.08128	0.7728
9	rs10759930	120461621	T	ADD	180	-0.02687	-0.01551	0.9876		9	rs11536898	0.2047	0.9708		9	rs10759930	120461621	T	ADD	88	-1.423	-0.5027	0.6165		9	rs60103585	0.08128	0.7728
9	rs148406729	120461960	T	ADD	180	1.674	0.614	0.54		9	rs60103585	0.2047	0.9708		9	rs148406729	120461960	T	ADD	88	0.2326	0.05039	0.9599		9	rs61572277	0.1048	0.7728
9	rs10513308	120462253	T	ADD	180	-0.7064	-0.1377	0.8906		9	rs7873784	0.2969	0.9708		9	rs10513308	120462253	T	ADD	88	-7.066	-0.8634	0.3904		9	rs9785283	0.1412	0.7728
9	rs2737191	120462715	G	ADD	180	-1.092	-0.5961	0.5518		9	rs11536896	0.2969	0.9708		9	rs2737191	120462715	G	ADD	88	-0.6227	-0.2154	0.8299		9	rs7037225	0.1779	0.7728
9	rs72349022	120462818	A	ADD	180	1.674	0.614	0.54		9	rs17420985	0.2969	0.9708		9	rs72349022	120462818	A	ADD	88	0.2326	0.05039	0.9599		9	rs117435177	0.1782	0.7728
9	rs2770150	120463139	G	ADD	180	-1.092	-0.5961	0.5518		9	rs7044464	0.2969	0.9708		9	rs2770150	120463139	G	ADD	88	-0.6227	-0.2154	0.8299		9	rs7045953	0.1788	0.7728
9	rs11536857	120464136	T	ADD	180	1.674	0.614	0.54		9	rs10690497	0.2969	0.9708		9	rs11536857	120464136	T	ADD	88	3.175	0.6451	0.5206		9	rs7873784	0.1905	0.7728
9	rs10759931	120464147	A	ADD	180	-0.02687	-0.01551	0.9876		9	rs7856729	0.2969	0.9708		9	rs10759931	120464147	A	ADD	88	-1.423	-0.5027	0.6165		9	rs11536891	0.1905	0.7728
9	rs2737190	120464181	G	ADD	180	1.265	0.7334	0.4643		9	rs2183016	0.2969	0.9708		9	rs2737190	120464181	G	ADD	88	1.824	0.6792	0.4989		9	rs11536896	0.1905	0.7728
9	rs10116253	120464320	C	ADD	180	0.8507	0.4415	0.6594		9	rs7045953	0.2969	0.9708		9	rs10116253	120464320	C	ADD	88	0.9226	0.3146	0.7538		9	rs17420985	0.1905	0.7728
9	rs10983755	120464670	A	ADD	180	-2.505	-0.5139	0.608		9	rs10983754	0.3257	0.9708		9	rs10983755	120464670	A	ADD	88	-6.733	-0.9129	0.3639		9	rs7044464	0.1905	0.7728
9	rs1927914	120464725	G	ADD	180	1.265	0.7334	0.4643		9	rs62571829	0.3392	0.9708		9	rs1927914	120464725	G	ADD	88	1.824	0.6792	0.4989		9	rs10690497	0.1905	0.7728
9	rs56131535	120464922	C	ADD	180	-0.6632	-0.1241	0.9014		9	rs5030717	0.3563	0.9708		9	rs56131535	120464922	C	ADD	88	7.091	0.8452	0.4004		9	rs7856729	0.1905	0.7728
9	rs7866214	120465118	C	ADD	180	-0.7064	-0.1377	0.8906		9	rs11536891	0.427	0.9708		9	rs7866214	120465118	C	ADD	88	-7.066	-0.8634	0.3904		9	rs2183016	0.1905	0.7728
9	rs10759932	120465144	C	ADD	180	1.393	0.5407	0.5894		9	rs2737190	0.4643	0.9708		9	rs10759932	120465144	C	ADD	88	-3.77	-0.9925	0.3239		9	rs11536878	0.1954	0.7728
9	rs117435177	120467048	A	ADD	180	10.48	0.6542	0.5138		9	rs1927914	0.4643	0.9708		9	rs117435177	120467048	A	ADD	88	-12.93	-1.358	0.1782		9	rs150227660	0.3006	0.9286
9	rs10818073	120467576	T	ADD	180	1.514	0.4994	0.6181		9	rs1554973	0.4809	0.9708		9	rs10818073	120467576	T	ADD	88	-0.4124	-0.08557	0.932		9	rs10759932	0.3239	0.9286
9	rs117076293	120467955	G	ADD	180	3.078	0.4282	0.669		9	rs7037117	0.4809	0.9708		9	rs117076293	120467955	G	ADD	88	0.9105	0.1533	0.8785		9	rs1927907	0.3239	0.9286
9	rs77841689	120468008	A	ADD	180	7.633	1.965	0.05099		9	rs752998	0.4809	0.9708		9	rs77841689	120468008	A	ADD	88	1.366	0.1835	0.8548		9	rs1554973	0.3394	0.9286
9	rs58887776	120468240	TA	ADD	180	-0.5744	-0.087	0.9308		9	rs7868859	0.4809	0.9708		9	rs58887776	120468240	TA	ADD	88	0.973	0.1714	0.8643		9	rs7037117	0.3394	0.9286
9	rs12344353	120468649	C	ADD	180	1.514	0.4994	0.6181		9	rs117435177	0.5138	0.9708		9	rs12344353	120468649	C	ADD	88	-0.4124	-0.08557	0.932		9	rs752998	0.3394	0.9286
9	rs7864330	120469550	G	ADD	180	1.514	0.4994	0.6181		9	rs2770146	0.5285	0.9708		9	rs7864330	120469550	G	ADD	88	-0.4124	-0.08557	0.932		9	rs7868859	0.3394	0.9286
9	rs11536869	120469832	G	ADD	180	-3.307	-0.582	0.5613		9	rs5030728	0.5285	0.9708		9	rs11536869	120469832	G	ADD	88	0.2275	0.04166	0.9669		9	rs10983755	0.3639	0.9286
9	rs1927911	120470054	A	ADD	180	0.65	0.3319	0.7403		9	rs913930	0.5301	0.9708		9	rs1927911	120470054	A	ADD	88	2.065	0.7069	0.4816		9	rs7869402	0.3639	0.9286
9	rs10759933	120470372	C	ADD	180	1.514	0.4994	0.6181		9	rs139978281	0.54	0.9708		9	rs10759933	120470372	C	ADD	88	-0.4124	-0.08557	0.932		9	rs79895571	0.3639	0.9286
9	rs11536871	120470498	C	ADD	180	-3.307	-0.582	0.5613		9	rs10818072	0.54	0.9708		9	rs11536871	120470498	C	ADD	88	0.2275	0.04166	0.9669		9	rs10513308	0.3904	0.9286
9	rs11536878	120471553	A	ADD	180	-0.3132	-0.1121	0.9109		9	rs148406729	0.54	0.9708		9	rs11536878	120471553	A	ADD	88	4.569	1.305	0.1954		9	rs7866214	0.3904	0.9286
9	rs11536879	120472211	G	ADD	180	-0.5744	-0.087	0.9308		9	rs72349022	0.54	0.9708		9	rs11536879	120472211	G	ADD	88	0.973	0.1714	0.8643		9	rs11536881	0.3904	0.9286
9	rs11536881	120472357	C	ADD	180	-0.7064	-0.1377	0.8906		9	rs11536857	0.54	0.9708		9	rs11536881	120472357	C	ADD	88	-7.066	-0.8634	0.3904		9	rs17323717	0.3904	0.9286
9	rs150227660	120472612	CTTTG	ADD	180	0.1522	0.08768	0.9302		9	rs11789302	0.5518	0.9708		9	rs150227660	120472612	CTTTG	ADD	88	-2.915	-1.042	0.3006		9	rs56131535	0.4004	0.9286
9	rs12377632	120472730	C	ADD	180	-0.03801	-0.02245	0.9821		9	rs2737191	0.5518	0.9708		9	rs12377632	120472730	C	ADD	88	-1.74	-0.667	0.5066		9	rs118040707	0.4056	0.9286
9	rs1927907	120472764	T	ADD	180	1.393	0.5407	0.5894		9	rs2770150	0.5518	0.9708		9	rs1927907	120472764	T	ADD	88	-3.77	-0.9925	0.3239		9	rs11536889	0.4225	0.9425
9	rs10983756	120473180	T	ADD	180	1.514	0.4994	0.6181		9	rs2149356	0.5565	0.9708		9	rs10983756	120473180	T	ADD	88	-0.4124	-0.08557	0.932		9	rs1927911	0.4816	0.9669
9	rs2770146	120473338	C	ADD	180	-1.121	-0.6315	0.5285		9	rs187775443	0.5604	0.9708		9	rs2770146	120473338	C	ADD	88	1.23	0.4083	0.6841		9	rs2737190	0.4989	0.9669
9	rs117343502	120473466	A	ADD	180	1.514	0.4994	0.6181		9	rs11536869	0.5613	0.9708		9	rs117343502	120473466	A	ADD	88	-0.4124	-0.08557	0.932		9	rs1927914	0.4989	0.9669
9	rs5030717	120473834	G	ADD	180	2.704	0.9248	0.3563		9	rs11536871	0.5613	0.9708		9	rs5030717	120473834	G	ADD	88	-2.353	-0.5661	0.5728		9	rs12377632	0.5066	0.9669
9	rs2149356	120474199	T	ADD	180	1.037	0.5891	0.5565		9	rs79615642	0.5732	0.9708		9	rs2149356	120474199	T	ADD	88	1.608	0.5999	0.5502		9	rs139978281	0.5206	0.9669
9	rs5030728	120474282	A	ADD	180	-1.121	-0.6315	0.5285		9	rs10759932	0.5894	0.9708		9	rs5030728	120474282	A	ADD	88	1.23	0.4083	0.6841		9	rs11536857	0.5206	0.9669
9	rs5030711	120474841	A	ADD	180	0.2301	0.04081	0.9675		9	rs1927907	0.5894	0.9708		9	rs5030711	120474841	A	ADD	88	-5.987	-0.5155	0.6075		9	rs2149356	0.5502	0.9669
9	rs4986790	120475302	G	ADD	180	0.779	0.253	0.8006		9	rs10983755	0.608	0.9708		9	rs4986790	120475302	G	ADD	88	-0.4124	-0.08557	0.932		9	rs187775443	0.5596	0.9669
9	rs4986791	120475602	T	ADD	180	0.4009	0.1381	0.8903		9	rs7869402	0.608	0.9708		9	rs4986791	120475602	T	ADD	88	-0.9988	-0.2148	0.8305		9	rs76285943	0.5596	0.9669
9	rs7869402	120478032	T	ADD	180	-2.505	-0.5139	0.608		9	rs79895571	0.608	0.9708		9	rs7869402	120478032	T	ADD	88	-6.733	-0.9129	0.3639		9	rs5030717	0.5728	0.9669
9	rs11536889	120478131	C	ADD	180	-1.139	-0.4678	0.6405		9	rs10818073	0.6181	0.9708		9	rs11536889	120478131	C	ADD	88	-3.105	-0.8061	0.4225		9	rs5030711	0.6075	0.9669
9	rs7873784	120478936	C	ADD	180	2.391	1.046	0.2969		9	rs12344353	0.6181	0.9708		9	rs7873784	120478936	C	ADD	88	4.375	1.32	0.1905		9	rs10759930	0.6165	0.9669
9	rs11536891	120479337	C	ADD	180	1.83	0.7962	0.427		9	rs7864330	0.6181	0.9708		9	rs11536891	120479337	C	ADD	88	4.375	1.32	0.1905		9	rs10759931	0.6165	0.9669
9	rs11536896	120479734	C	ADD	180	2.391	1.046	0.2969		9	rs10759933	0.6181	0.9708		9	rs11536896	120479734	C	ADD	88	4.375	1.32	0.1905		9	rs2770146	0.6841	0.9669
9	rs145801336	120479774	T	ADD	180	5.316	1.612	0.1087		9	rs10983756	0.6181	0.9708		9	rs145801336	120479774	T	ADD	88	1.208	0.2575	0.7974		9	rs5030728	0.6841	0.9669
9	rs187775443	120479778	T	ADD	180	-3.401	-0.5833	0.5604		9	rs117343502	0.6181	0.9708		9	rs187775443	120479778	T	ADD	88	-4.059	-0.5859	0.5596		9	rs10116253	0.7538	0.9669
9	rs11536897	120480010	A	ADD	180	-0.001338	-0.0003622	0.9997		9	rs76285943	0.6249	0.9708		9	rs11536897	120480010	A	ADD	88	14.45	2.623	0.01036		9	rs79615642	0.7787	0.9669
9	rs1927906	120480115	C	ADD	180	-0.3606	-0.1443	0.8855		9	rs11536889	0.6405	0.9777		9	rs1927906	120480115	C	ADD	88	-0.5134	-0.1346	0.8932		9	rs145801336	0.7974	0.9669
9	rs11536898	120480210	A	ADD	180	3.333	1.273	0.2047		9	rs10116253	0.6594	0.9865		9	rs11536898	120480210	A	ADD	88	6.069	1.765	0.08128		9	rs72616620	0.7974	0.9669
9	rs1554973	120480812	C	ADD	180	1.253	0.7063	0.4809		9	rs117076293	0.669	0.9865		9	rs1554973	120480812	C	ADD	88	2.574	0.9609	0.3394		9	rs72616621	0.7974	0.9669
9	rs17420985	120480893	C	ADD	180	2.391	1.046	0.2969		9	rs1927911	0.7403	0.9997		9	rs17420985	120480893	C	ADD	88	4.375	1.32	0.1905		9	rs72616622	0.7974	0.9669
9	rs60103585	120480894	A	ADD	180	3.333	1.273	0.2047		9	rs4986790	0.8006	0.9997		9	rs60103585	120480894	A	ADD	88	6.069	1.765	0.08128		9	rs62571829	0.8034	0.9669
9	rs79895571	120480937	G	ADD	180	-2.505	-0.5139	0.608		9	rs62571851	0.8505	0.9997		9	rs79895571	120480937	G	ADD	88	-6.733	-0.9129	0.3639		9	rs11789302	0.8299	0.9669
9	rs61572277	120481210	C	ADD	180	-0.2399	-0.08038	0.936		9	rs1927906	0.8855	0.9997		9	rs61572277	120481210	C	ADD	88	7.77	1.64	0.1048		9	rs2737191	0.8299	0.9669
9	rs7044464	120481397	A	ADD	180	2.391	1.046	0.2969		9	rs7846989	0.8855	0.9997		9	rs7044464	120481397	A	ADD	88	4.375	1.32	0.1905		9	rs2770150	0.8299	0.9669
9	rs10690497	120481523	CACTT	ADD	180	2.391	1.046	0.2969		9	rs7860896	0.8855	0.9997		9	rs10690497	120481523	CACTT	ADD	88	4.375	1.32	0.1905		9	rs4986791	0.8305	0.9669
9	rs72616620	120481729	C	ADD	180	5.316	1.612	0.1087		9	rs4986791	0.8903	0.9997		9	rs72616620	120481729	C	ADD	88	1.208	0.2575	0.7974		9	rs77841689	0.8548	0.9669
9	rs62571851	120481759	C	ADD	180	1.021	0.1888	0.8505		9	rs10513308	0.8906	0.9997		9	rs62571851	120481759	C	ADD	88	-27.07	-2.429	0.0173		9	rs76173069	0.8548	0.9669
9	rs7856729	120481856	T	ADD	180	2.391	1.046	0.2969		9	rs7866214	0.8906	0.9997		9	rs7856729	120481856	T	ADD	88	4.375	1.32	0.1905		9	rs58887776	0.8643	0.9669
9	rs73529290	120482532	G	ADD	180	-0.001338	-0.0003622	0.9997		9	rs11536881	0.8906	0.9997		9	rs73529290	120482532	G	ADD	88	14.45	2.623	0.01036		9	rs11536879	0.8643	0.9669
9	rs7846989	120482940	C	ADD	180	-0.3606	-0.1443	0.8855		9	rs17323717	0.8906	0.9997		9	rs7846989	120482940	C	ADD	88	-0.5134	-0.1346	0.8932		9	rs913930	0.8757	0.9669
9	rs7860896	120483103	G	ADD	180	-0.3606	-0.1443	0.8855		9	rs56131535	0.9014	0.9997		9	rs7860896	120483103	G	ADD	88	-0.5134	-0.1346	0.8932		9	rs117076293	0.8785	0.9669
9	rs118040707	120483149	A	ADD	180	7.504	1.727	0.08599		9	rs7037225	0.9039	0.9997		9	rs118040707	120483149	A	ADD	88	7.863	0.8359	0.4056		9	rs1927906	0.8932	0.9669
9	rs7037225	120483639	T	ADD	180	-0.2531	-0.1209	0.9039		9	rs11536878	0.9109	0.9997		9	rs7037225	120483639	T	ADD	88	4.466	1.359	0.1779		9	rs7846989	0.8932	0.9669
9	rs7037117	120483663	G	ADD	180	1.253	0.7063	0.4809		9	rs9785283	0.9149	0.9997		9	rs7037117	120483663	G	ADD	88	2.574	0.9609	0.3394		9	rs7860896	0.8932	0.9669
9	rs752998	120483776	T	ADD	180	1.253	0.7063	0.4809		9	rs150227660	0.9302	0.9997		9	rs752998	120483776	T	ADD	88	2.574	0.9609	0.3394		9	rs10818073	0.932	0.9669
9	rs913930	120484009	G	ADD	180	-1.071	-0.629	0.5301		9	rs58887776	0.9308	0.9997		9	rs913930	120484009	G	ADD	88	-0.4219	-0.1568	0.8757		9	rs12344353	0.932	0.9669
9	rs72616621	120484433	T	ADD	180	5.316	1.612	0.1087		9	rs11536879	0.9308	0.9997		9	rs72616621	120484433	T	ADD	88	1.208	0.2575	0.7974		9	rs7864330	0.932	0.9669
9	rs17323717	120484645	G	ADD	180	-0.7064	-0.1377	0.8906		9	rs61572277	0.936	0.9997		9	rs17323717	120484645	G	ADD	88	-7.066	-0.8634	0.3904		9	rs10759933	0.932	0.9669
9	rs76285943	120484681	A	ADD	180	2.989	0.4898	0.6249		9	rs5030711	0.9675	0.9997		9	rs76285943	120484681	A	ADD	88	-4.059	-0.5859	0.5596		9	rs10983756	0.932	0.9669
9	rs7868859	120484944	G	ADD	180	1.253	0.7063	0.4809		9	rs12377632	0.9821	0.9997		9	rs7868859	120484944	G	ADD	88	2.574	0.9609	0.3394		9	rs117343502	0.932	0.9669
9	rs2183016	120485215	C	ADD	180	2.391	1.046	0.2969		9	rs10759930	0.9876	0.9997		9	rs2183016	120485215	C	ADD	88	4.375	1.32	0.1905		9	rs4986790	0.932	0.9669
9	rs1927905	120485308	C	ADD	180	-0.001338	-0.0003622	0.9997		9	rs10759931	0.9876	0.9997		9	rs1927905	120485308	C	ADD	88	14.45	2.623	0.01036		9	rs10983754	0.9599	0.9669
9	rs7045953	120485795	G	ADD	180	2.391	1.046	0.2969		9	rs57863323	0.9997	0.9997		9	rs7045953	120485795	G	ADD	88	4.466	1.356	0.1788		9	rs10818072	0.9599	0.9669
9	rs72616622	120486007	T	ADD	180	5.316	1.612	0.1087		9	rs11536897	0.9997	0.9997		9	rs72616622	120486007	T	ADD	88	1.208	0.2575	0.7974		9	rs148406729	0.9599	0.9669
9	rs58796698	120486669	A	ADD	180	-0.001338	-0.0003622	0.9997		9	rs73529290	0.9997	0.9997		9	rs58796698	120486669	A	ADD	88	14.45	2.623	0.01036		9	rs72349022	0.9599	0.9669
9	rs76173069	120487130	A	ADD	180	7.633	1.965	0.05099		9	rs1927905	0.9997	0.9997		9	rs76173069	120487130	A	ADD	88	1.366	0.1835	0.8548		9	rs11536869	0.9669	0.9669
9	rs9785283	120487155	A	ADD	180	0.2415	0.1071	0.9149		9	rs58796698	0.9997	0.9997		9	rs9785283	120487155	A	ADD	88	5.462	1.486	0.1412		9	rs11536871	0.9669	0.9669

## Sheet: Digit symbol coding
Controls															Cases
Linear Regression Additive Model										Multiple test correction					Linear Regression Additive Model										Multiple test correction
CHR	SNP	BP	A1	TEST	NMISS	BETA	STAT	P		CHR	SNP	UNADJ	FDR_BH		CHR	SNP	BP	A1	TEST	NMISS	BETA	STAT	P		CHR	SNP	UNADJ	FDR_BH
9	rs79615642	120458305	A	ADD	180	-3.933	-1.069	0.2863		9	rs57863323	0.2137	0.9185		9	rs79615642	120458305	A	ADD	87	-1.718	-0.2009	0.8412		9	rs117435177	0.0118	0.4546
9	rs10983754	120458607	T	ADD	180	-0.303	-0.1292	0.8973		9	rs11536897	0.2137	0.9185		9	rs10983754	120458607	T	ADD	87	-5.36	-1.292	0.1998		9	rs62571829	0.01614	0.4546
9	rs11789302	120459526	G	ADD	180	-0.7872	-0.5048	0.6143		9	rs73529290	0.2137	0.9185		9	rs11789302	120459526	G	ADD	87	0.2796	0.1066	0.9153		9	rs11536898	0.05859	0.4546
9	rs139978281	120459888	C	ADD	180	-0.6311	-0.2717	0.7862		9	rs1927905	0.2137	0.9185		9	rs139978281	120459888	C	ADD	87	-4.12	-0.926	0.3572		9	rs60103585	0.05859	0.4546
9	rs57863323	120459951	G	ADD	180	-3.906	-1.248	0.2137		9	rs58796698	0.2137	0.9185		9	rs57863323	120459951	G	ADD	87	8.785	1.717	0.08974		9	rs7045953	0.07478	0.4546
9	rs62571829	120460722	T	ADD	180	-2.986	-1.015	0.3117		9	rs12377632	0.2451	0.9185		9	rs62571829	120460722	T	ADD	87	13.81	2.457	0.01614		9	rs57863323	0.08974	0.4546
9	rs10818072	120461222	T	ADD	180	-0.6311	-0.2717	0.7862		9	rs5030711	0.2523	0.9185		9	rs10818072	120461222	T	ADD	87	-5.36	-1.292	0.1998		9	rs11536897	0.08974	0.4546
9	rs10759930	120461621	T	ADD	180	1.349	0.9168	0.3605		9	rs61572277	0.2631	0.9185		9	rs10759930	120461621	T	ADD	87	0.5605	0.2144	0.8308		9	rs73529290	0.08974	0.4546
9	rs148406729	120461960	T	ADD	180	-0.6311	-0.2717	0.7862		9	rs79615642	0.2863	0.9185		9	rs148406729	120461960	T	ADD	87	-5.36	-1.292	0.1998		9	rs1927905	0.08974	0.4546
9	rs10513308	120462253	T	ADD	180	-0.8602	-0.197	0.8441		9	rs11536889	0.2949	0.9185		9	rs10513308	120462253	T	ADD	87	-2.34	-0.3143	0.7541		9	rs58796698	0.08974	0.4546
9	rs2737191	120462715	G	ADD	180	-0.7872	-0.5048	0.6143		9	rs62571829	0.3117	0.9185		9	rs2737191	120462715	G	ADD	87	0.2796	0.1066	0.9153		9	rs7873784	0.09406	0.4546
9	rs72349022	120462818	A	ADD	180	-0.6311	-0.2717	0.7862		9	rs150227660	0.3232	0.9185		9	rs72349022	120462818	A	ADD	87	-5.36	-1.292	0.1998		9	rs11536891	0.09406	0.4546
9	rs2770150	120463139	G	ADD	180	-0.7872	-0.5048	0.6143		9	rs9785283	0.3556	0.9185		9	rs2770150	120463139	G	ADD	87	0.2796	0.1066	0.9153		9	rs11536896	0.09406	0.4546
9	rs11536857	120464136	T	ADD	180	-0.6311	-0.2717	0.7862		9	rs10759930	0.3605	0.9185		9	rs11536857	120464136	T	ADD	87	-4.12	-0.926	0.3572		9	rs17420985	0.09406	0.4546
9	rs10759931	120464147	A	ADD	180	1.349	0.9168	0.3605		9	rs10759931	0.3605	0.9185		9	rs10759931	120464147	A	ADD	87	0.5605	0.2144	0.8308		9	rs7044464	0.09406	0.4546
9	rs2737190	120464181	G	ADD	180	-0.7359	-0.5008	0.6171		9	rs187775443	0.3758	0.9185		9	rs2737190	120464181	G	ADD	87	-0.7442	-0.3022	0.7632		9	rs10690497	0.09406	0.4546
9	rs10116253	120464320	C	ADD	180	-0.3446	-0.21	0.8339		9	rs56131535	0.4125	0.9185		9	rs10116253	120464320	C	ADD	87	1.092	0.4078	0.6845		9	rs7856729	0.09406	0.4546
9	rs10983755	120464670	A	ADD	180	2.801	0.6753	0.5004		9	rs11536878	0.4322	0.9185		9	rs10983755	120464670	A	ADD	87	-2.307	-0.3438	0.7319		9	rs2183016	0.09406	0.4546
9	rs1927914	120464725	G	ADD	180	-0.7359	-0.5008	0.6171		9	rs145801336	0.4463	0.9185		9	rs1927914	120464725	G	ADD	87	-0.7442	-0.3022	0.7632		9	rs62571851	0.1245	0.57
9	rs56131535	120464922	C	ADD	180	-3.729	-0.8215	0.4125		9	rs72616620	0.4463	0.9185		9	rs56131535	120464922	C	ADD	87	-5.492	-0.7217	0.4725		9	rs11536878	0.1915	0.6246
9	rs7866214	120465118	C	ADD	180	-0.8602	-0.197	0.8441		9	rs72616621	0.4463	0.9185		9	rs7866214	120465118	C	ADD	87	-2.34	-0.3143	0.7541		9	rs10983754	0.1998	0.6246
9	rs10759932	120465144	C	ADD	180	0.7407	0.3376	0.7361		9	rs72616622	0.4463	0.9185		9	rs10759932	120465144	C	ADD	87	-3.055	-0.8841	0.3792		9	rs10818072	0.1998	0.6246
9	rs117435177	120467048	A	ADD	180	-0.2477	-0.01814	0.9855		9	rs913930	0.4951	0.9185		9	rs117435177	120467048	A	ADD	87	-21.61	-2.576	0.0118		9	rs148406729	0.1998	0.6246
9	rs10818073	120467576	T	ADD	180	-1.214	-0.4705	0.6386		9	rs10983755	0.5004	0.9185		9	rs10818073	120467576	T	ADD	87	-5.042	-1.162	0.2485		9	rs72349022	0.1998	0.6246
9	rs117076293	120467955	G	ADD	180	3.607	0.5898	0.5561		9	rs7869402	0.5004	0.9185		9	rs117076293	120467955	G	ADD	87	2.381	0.4425	0.6593		9	rs61572277	0.2174	0.6246
9	rs77841689	120468008	A	ADD	180	1.782	0.5335	0.5944		9	rs79895571	0.5004	0.9185		9	rs77841689	120468008	A	ADD	87	6.439	0.9595	0.3401		9	rs10818073	0.2485	0.6246
9	rs58887776	120468240	TA	ADD	180	3.476	0.6191	0.5366		9	rs58887776	0.5366	0.9185		9	rs58887776	120468240	TA	ADD	87	3.284	0.6388	0.5247		9	rs12344353	0.2485	0.6246
9	rs12344353	120468649	C	ADD	180	-1.214	-0.4705	0.6386		9	rs11536879	0.5366	0.9185		9	rs12344353	120468649	C	ADD	87	-5.042	-1.162	0.2485		9	rs7864330	0.2485	0.6246
9	rs7864330	120469550	G	ADD	180	-1.214	-0.4705	0.6386		9	rs117076293	0.5561	0.9185		9	rs7864330	120469550	G	ADD	87	-5.042	-1.162	0.2485		9	rs10759933	0.2485	0.6246
9	rs11536869	120469832	G	ADD	180	2.538	0.5247	0.6004		9	rs7037225	0.5706	0.9185		9	rs11536869	120469832	G	ADD	87	-1.763	-0.3554	0.7232		9	rs10983756	0.2485	0.6246
9	rs1927911	120470054	A	ADD	180	-0.4909	-0.2945	0.7687		9	rs2149356	0.5909	0.9185		9	rs1927911	120470054	A	ADD	87	1.307	0.4895	0.6258		9	rs117343502	0.2485	0.6246
9	rs10759933	120470372	C	ADD	180	-1.214	-0.4705	0.6386		9	rs77841689	0.5944	0.9185		9	rs10759933	120470372	C	ADD	87	-5.042	-1.162	0.2485		9	rs4986790	0.2485	0.6246
9	rs11536871	120470498	C	ADD	180	2.538	0.5247	0.6004		9	rs76173069	0.5944	0.9185		9	rs11536871	120470498	C	ADD	87	-1.763	-0.3554	0.7232		9	rs145801336	0.2584	0.6246
9	rs11536878	120471553	A	ADD	180	-1.869	-0.7872	0.4322		9	rs11536869	0.6004	0.9185		9	rs11536878	120471553	A	ADD	87	4.19	1.317	0.1915		9	rs72616620	0.2584	0.6246
9	rs11536879	120472211	G	ADD	180	3.476	0.6191	0.5366		9	rs11536871	0.6004	0.9185		9	rs11536879	120472211	G	ADD	87	3.284	0.6388	0.5247		9	rs72616621	0.2584	0.6246
9	rs11536881	120472357	C	ADD	180	-0.8602	-0.197	0.8441		9	rs11789302	0.6143	0.9185		9	rs11536881	120472357	C	ADD	87	-2.34	-0.3143	0.7541		9	rs72616622	0.2584	0.6246
9	rs150227660	120472612	CTTTG	ADD	180	1.459	0.9906	0.3232		9	rs2737191	0.6143	0.9185		9	rs150227660	120472612	CTTTG	ADD	87	-0.7806	-0.3007	0.7644		9	rs4986791	0.2877	0.6586
9	rs12377632	120472730	C	ADD	180	1.674	1.166	0.2451		9	rs2770150	0.6143	0.9185		9	rs12377632	120472730	C	ADD	87	-1.682	-0.6995	0.4862		9	rs5030711	0.3025	0.6586
9	rs1927907	120472764	T	ADD	180	0.7407	0.3376	0.7361		9	rs2737190	0.6171	0.9185		9	rs1927907	120472764	T	ADD	87	-3.055	-0.8841	0.3792		9	rs11536889	0.3109	0.6586
9	rs10983756	120473180	T	ADD	180	-1.214	-0.4705	0.6386		9	rs1927914	0.6171	0.9185		9	rs10983756	120473180	T	ADD	87	-5.042	-1.162	0.2485		9	rs118040707	0.3374	0.6586
9	rs2770146	120473338	C	ADD	180	-0.4911	-0.3247	0.7458		9	rs11536891	0.624	0.9185		9	rs2770146	120473338	C	ADD	87	1.444	0.5291	0.5982		9	rs77841689	0.3401	0.6586
9	rs117343502	120473466	A	ADD	180	-1.214	-0.4705	0.6386		9	rs10818073	0.6386	0.9185		9	rs117343502	120473466	A	ADD	87	-5.042	-1.162	0.2485		9	rs76173069	0.3401	0.6586
9	rs5030717	120473834	G	ADD	180	-0.05381	-0.02157	0.9828		9	rs12344353	0.6386	0.9185		9	rs5030717	120473834	G	ADD	87	-2.898	-0.7685	0.4444		9	rs1927906	0.3469	0.6586
9	rs2149356	120474199	T	ADD	180	-0.8073	-0.5386	0.5909		9	rs7864330	0.6386	0.9185		9	rs2149356	120474199	T	ADD	87	-0.4877	-0.1985	0.8432		9	rs7846989	0.3469	0.6586
9	rs5030728	120474282	A	ADD	180	-0.4911	-0.3247	0.7458		9	rs10759933	0.6386	0.9185		9	rs5030728	120474282	A	ADD	87	1.444	0.5291	0.5982		9	rs7860896	0.3469	0.6586
9	rs5030711	120474841	A	ADD	180	-5.491	-1.149	0.2523		9	rs10983756	0.6386	0.9185		9	rs5030711	120474841	A	ADD	87	-10.87	-1.038	0.3025		9	rs139978281	0.3572	0.6586
9	rs4986790	120475302	G	ADD	180	-0.7203	-0.2748	0.7838		9	rs117343502	0.6386	0.9185		9	rs4986790	120475302	G	ADD	87	-5.042	-1.162	0.2485		9	rs11536857	0.3572	0.6586
9	rs4986791	120475602	T	ADD	180	-0.5247	-0.2123	0.8321		9	rs62571851	0.7289	0.9185		9	rs4986791	120475602	T	ADD	87	-4.486	-1.07	0.2877		9	rs10759932	0.3792	0.6586
9	rs7869402	120478032	T	ADD	180	2.801	0.6753	0.5004		9	rs10759932	0.7361	0.9185		9	rs7869402	120478032	T	ADD	87	-2.307	-0.3438	0.7319		9	rs1927907	0.3792	0.6586
9	rs11536889	120478131	C	ADD	180	-2.172	-1.051	0.2949		9	rs1927907	0.7361	0.9185		9	rs11536889	120478131	C	ADD	87	-3.559	-1.02	0.3109		9	rs187775443	0.3861	0.6586
9	rs7873784	120478936	C	ADD	180	-0.6509	-0.3336	0.7391		9	rs7873784	0.7391	0.9185		9	rs7873784	120478936	C	ADD	87	5.07	1.694	0.09406		9	rs76285943	0.3861	0.6586
9	rs11536891	120479337	C	ADD	180	-0.9619	-0.4911	0.624		9	rs11536896	0.7391	0.9185		9	rs11536891	120479337	C	ADD	87	5.07	1.694	0.09406		9	rs5030717	0.4444	0.7436
9	rs11536896	120479734	C	ADD	180	-0.6509	-0.3336	0.7391		9	rs17420985	0.7391	0.9185		9	rs11536896	120479734	C	ADD	87	5.07	1.694	0.09406		9	rs56131535	0.4725	0.7518
9	rs145801336	120479774	T	ADD	180	2.154	0.7633	0.4463		9	rs7044464	0.7391	0.9185		9	rs145801336	120479774	T	ADD	87	4.81	1.138	0.2584		9	rs12377632	0.4862	0.7518
9	rs187775443	120479778	T	ADD	180	-4.401	-0.8879	0.3758		9	rs10690497	0.7391	0.9185		9	rs187775443	120479778	T	ADD	87	-5.473	-0.8714	0.3861		9	rs1554973	0.5012	0.7518
9	rs11536897	120480010	A	ADD	180	-3.906	-1.248	0.2137		9	rs7856729	0.7391	0.9185		9	rs11536897	120480010	A	ADD	87	8.785	1.717	0.08974		9	rs7037117	0.5012	0.7518
9	rs1927906	120480115	C	ADD	180	0.3464	0.1628	0.8708		9	rs2183016	0.7391	0.9185		9	rs1927906	120480115	C	ADD	87	-3.255	-0.9461	0.3469		9	rs752998	0.5012	0.7518
9	rs11536898	120480210	A	ADD	180	-0.6306	-0.2817	0.7785		9	rs7045953	0.7391	0.9185		9	rs11536898	120480210	A	ADD	87	5.978	1.918	0.05859		9	rs7868859	0.5012	0.7518
9	rs1554973	120480812	C	ADD	180	-0.2157	-0.1427	0.8867		9	rs2770146	0.7458	0.9185		9	rs1554973	120480812	C	ADD	87	1.652	0.6756	0.5012		9	rs58887776	0.5247	0.7608
9	rs17420985	120480893	C	ADD	180	-0.6509	-0.3336	0.7391		9	rs5030728	0.7458	0.9185		9	rs17420985	120480893	C	ADD	87	5.07	1.694	0.09406		9	rs11536879	0.5247	0.7608
9	rs60103585	120480894	A	ADD	180	-0.6306	-0.2817	0.7785		9	rs1927911	0.7687	0.9185		9	rs60103585	120480894	A	ADD	87	5.978	1.918	0.05859		9	rs913930	0.5789	0.8256
9	rs79895571	120480937	G	ADD	180	2.801	0.6753	0.5004		9	rs11536898	0.7785	0.9185		9	rs79895571	120480937	G	ADD	87	-2.307	-0.3438	0.7319		9	rs2770146	0.5982	0.826
9	rs61572277	120481210	C	ADD	180	-2.842	-1.123	0.2631		9	rs60103585	0.7785	0.9185		9	rs61572277	120481210	C	ADD	87	5.382	1.243	0.2174		9	rs5030728	0.5982	0.826
9	rs7044464	120481397	A	ADD	180	-0.6509	-0.3336	0.7391		9	rs4986790	0.7838	0.9185		9	rs7044464	120481397	A	ADD	87	5.07	1.694	0.09406		9	rs1927911	0.6258	0.8507
9	rs10690497	120481523	CACTT	ADD	180	-0.6509	-0.3336	0.7391		9	rs139978281	0.7862	0.9185		9	rs10690497	120481523	CACTT	ADD	87	5.07	1.694	0.09406		9	rs117076293	0.6593	0.8526
9	rs72616620	120481729	C	ADD	180	2.154	0.7633	0.4463		9	rs10818072	0.7862	0.9185		9	rs72616620	120481729	C	ADD	87	4.81	1.138	0.2584		9	rs10116253	0.6845	0.8526
9	rs62571851	120481759	C	ADD	180	-1.598	-0.3471	0.7289		9	rs148406729	0.7862	0.9185		9	rs62571851	120481759	C	ADD	87	-15.99	-1.552	0.1245		9	rs11536869	0.7232	0.8526
9	rs7856729	120481856	T	ADD	180	-0.6509	-0.3336	0.7391		9	rs72349022	0.7862	0.9185		9	rs7856729	120481856	T	ADD	87	5.07	1.694	0.09406		9	rs11536871	0.7232	0.8526
9	rs73529290	120482532	G	ADD	180	-3.906	-1.248	0.2137		9	rs11536857	0.7862	0.9185		9	rs73529290	120482532	G	ADD	87	8.785	1.717	0.08974		9	rs10983755	0.7319	0.8526
9	rs7846989	120482940	C	ADD	180	0.3464	0.1628	0.8708		9	rs118040707	0.8133	0.9185		9	rs7846989	120482940	C	ADD	87	-3.255	-0.9461	0.3469		9	rs7869402	0.7319	0.8526
9	rs7860896	120483103	G	ADD	180	0.3464	0.1628	0.8708		9	rs4986791	0.8321	0.9185		9	rs7860896	120483103	G	ADD	87	-3.255	-0.9461	0.3469		9	rs79895571	0.7319	0.8526
9	rs118040707	120483149	A	ADD	180	0.882	0.2365	0.8133		9	rs10116253	0.8339	0.9185		9	rs118040707	120483149	A	ADD	87	-8.219	-0.965	0.3374		9	rs10513308	0.7541	0.8526
9	rs7037225	120483639	T	ADD	180	-1.011	-0.5683	0.5706		9	rs10513308	0.8441	0.9185		9	rs7037225	120483639	T	ADD	87	0.4735	0.1568	0.8758		9	rs7866214	0.7541	0.8526
9	rs7037117	120483663	G	ADD	180	-0.2157	-0.1427	0.8867		9	rs7866214	0.8441	0.9185		9	rs7037117	120483663	G	ADD	87	1.652	0.6756	0.5012		9	rs11536881	0.7541	0.8526
9	rs752998	120483776	T	ADD	180	-0.2157	-0.1427	0.8867		9	rs11536881	0.8441	0.9185		9	rs752998	120483776	T	ADD	87	1.652	0.6756	0.5012		9	rs17323717	0.7541	0.8526
9	rs913930	120484009	G	ADD	180	-0.9905	-0.6836	0.4951		9	rs17323717	0.8441	0.9185		9	rs913930	120484009	G	ADD	87	-1.36	-0.5573	0.5789		9	rs2737190	0.7632	0.8526
9	rs72616621	120484433	T	ADD	180	2.154	0.7633	0.4463		9	rs1927906	0.8708	0.9185		9	rs72616621	120484433	T	ADD	87	4.81	1.138	0.2584		9	rs1927914	0.7632	0.8526
9	rs17323717	120484645	G	ADD	180	-0.8602	-0.197	0.8441		9	rs7846989	0.8708	0.9185		9	rs17323717	120484645	G	ADD	87	-2.34	-0.3143	0.7541		9	rs150227660	0.7644	0.8526
9	rs76285943	120484681	A	ADD	180	-0.6774	-0.1304	0.8964		9	rs7860896	0.8708	0.9185		9	rs76285943	120484681	A	ADD	87	-5.473	-0.8714	0.3861		9	rs9785283	0.8072	0.8838
9	rs7868859	120484944	G	ADD	180	-0.2157	-0.1427	0.8867		9	rs1554973	0.8867	0.9185		9	rs7868859	120484944	G	ADD	87	1.652	0.6756	0.5012		9	rs10759930	0.8308	0.8838
9	rs2183016	120485215	C	ADD	180	-0.6509	-0.3336	0.7391		9	rs7037117	0.8867	0.9185		9	rs2183016	120485215	C	ADD	87	5.07	1.694	0.09406		9	rs10759931	0.8308	0.8838
9	rs1927905	120485308	C	ADD	180	-3.906	-1.248	0.2137		9	rs752998	0.8867	0.9185		9	rs1927905	120485308	C	ADD	87	8.785	1.717	0.08974		9	rs79615642	0.8412	0.8838
9	rs7045953	120485795	G	ADD	180	-0.6509	-0.3336	0.7391		9	rs7868859	0.8867	0.9185		9	rs7045953	120485795	G	ADD	87	5.358	1.805	0.07478		9	rs2149356	0.8432	0.8838
9	rs72616622	120486007	T	ADD	180	2.154	0.7633	0.4463		9	rs76285943	0.8964	0.9185		9	rs72616622	120486007	T	ADD	87	4.81	1.138	0.2584		9	rs7037225	0.8758	0.9071
9	rs58796698	120486669	A	ADD	180	-3.906	-1.248	0.2137		9	rs10983754	0.8973	0.9185		9	rs58796698	120486669	A	ADD	87	8.785	1.717	0.08974		9	rs11789302	0.9153	0.9153
9	rs76173069	120487130	A	ADD	180	1.782	0.5335	0.5944		9	rs5030717	0.9828	0.9855		9	rs76173069	120487130	A	ADD	87	6.439	0.9595	0.3401		9	rs2737191	0.9153	0.9153
9	rs9785283	120487155	A	ADD	180	-1.774	-0.9262	0.3556		9	rs117435177	0.9855	0.9855		9	rs9785283	120487155	A	ADD	87	0.8295	0.2449	0.8072		9	rs2770150	0.9153	0.9153

## Sheet: Logical memory
Controls															Cases
Linear Regression Additive Model										Multiple test correction					Linear Regression Additive Model										Multiple test correction
CHR	SNP	BP	A1	TEST	NMISS	BETA	STAT	P		CHR	SNP	UNADJ	FDR_BH		CHR	SNP	BP	A1	TEST	NMISS	BETA	STAT	P		CHR	SNP	UNADJ	FDR_BH
9	rs79615642	120458305	A	ADD	179	-2.365	-0.8803	0.3799		9	rs7037225	0.08635	0.9496		9	rs79615642	120458305	A	ADD	82	-4.258	-0.6302	0.5304		9	rs2737190	0.01351	0.4382
9	rs10983754	120458607	T	ADD	179	-0.3803	-0.2222	0.8244		9	rs9785283	0.08923	0.9496		9	rs10983754	120458607	T	ADD	82	-5.401	-1.59	0.1159		9	rs1927914	0.01351	0.4382
9	rs11789302	120459526	G	ADD	179	-0.9252	-0.8136	0.417		9	rs11536869	0.1453	0.9496		9	rs11789302	120459526	G	ADD	82	1.463	0.696	0.4885		9	rs2149356	0.02443	0.4382
9	rs139978281	120459888	C	ADD	179	-0.6193	-0.3653	0.7153		9	rs11536871	0.1453	0.9496		9	rs139978281	120459888	C	ADD	82	-4.35	-1.177	0.2428		9	rs10759932	0.0405	0.4382
9	rs57863323	120459951	G	ADD	179	-2.75	-1.204	0.2303		9	rs4986791	0.2151	0.9496		9	rs57863323	120459951	G	ADD	82	4.321	0.9946	0.3231		9	rs1927907	0.0405	0.4382
9	rs62571829	120460722	T	ADD	179	1.598	0.7429	0.4586		9	rs1927906	0.2179	0.9496		9	rs62571829	120460722	T	ADD	82	0.2377	0.05137	0.9592		9	rs5030717	0.04403	0.4382
9	rs10818072	120461222	T	ADD	179	-0.6193	-0.3653	0.7153		9	rs7846989	0.2179	0.9496		9	rs10818072	120461222	T	ADD	82	-5.401	-1.59	0.1159		9	rs56131535	0.05314	0.4382
9	rs10759930	120461621	T	ADD	179	1.181	1.097	0.274		9	rs7860896	0.2179	0.9496		9	rs10759930	120461621	T	ADD	82	4.059	1.962	0.05342		9	rs10759930	0.05342	0.4382
9	rs148406729	120461960	T	ADD	179	-0.6193	-0.3653	0.7153		9	rs57863323	0.2303	0.9496		9	rs148406729	120461960	T	ADD	82	-5.401	-1.59	0.1159		9	rs10759931	0.05342	0.4382
9	rs10513308	120462253	T	ADD	179	0.9663	0.3031	0.7622		9	rs11536897	0.2303	0.9496		9	rs10513308	120462253	T	ADD	82	1.057	0.179	0.8584		9	rs117435177	0.06688	0.4382
9	rs2737191	120462715	G	ADD	179	-0.9252	-0.8136	0.417		9	rs73529290	0.2303	0.9496		9	rs2737191	120462715	G	ADD	82	1.463	0.696	0.4885		9	rs150227660	0.08138	0.4382
9	rs72349022	120462818	A	ADD	179	-0.6193	-0.3653	0.7153		9	rs1927905	0.2303	0.9496		9	rs72349022	120462818	A	ADD	82	-5.401	-1.59	0.1159		9	rs1927911	0.0888	0.4382
9	rs2770150	120463139	G	ADD	179	-0.9252	-0.8136	0.417		9	rs58796698	0.2303	0.9496		9	rs2770150	120463139	G	ADD	82	1.463	0.696	0.4885		9	rs10116253	0.09425	0.4382
9	rs11536857	120464136	T	ADD	179	-0.6193	-0.3653	0.7153		9	rs10759930	0.274	0.9496		9	rs11536857	120464136	T	ADD	82	-4.35	-1.177	0.2428		9	rs4986791	0.1045	0.4382
9	rs10759931	120464147	A	ADD	179	1.181	1.097	0.274		9	rs10759931	0.274	0.9496		9	rs10759931	120464147	A	ADD	82	4.059	1.962	0.05342		9	rs11536869	0.1093	0.4382
9	rs2737190	120464181	G	ADD	179	-0.6462	-0.602	0.5479		9	rs150227660	0.3169	0.9496		9	rs2737190	120464181	G	ADD	82	-4.791	-2.528	0.01351		9	rs11536871	0.1093	0.4382
9	rs10116253	120464320	C	ADD	179	-0.4422	-0.3684	0.713		9	rs4986790	0.3208	0.9496		9	rs10116253	120464320	C	ADD	82	-3.625	-1.694	0.09425		9	rs1927906	0.1126	0.4382
9	rs10983755	120464670	A	ADD	179	-0.9738	-0.3214	0.7483		9	rs1554973	0.3283	0.9496		9	rs10983755	120464670	A	ADD	82	-2.224	-0.4177	0.6773		9	rs7846989	0.1126	0.4382
9	rs1927914	120464725	G	ADD	179	-0.6462	-0.602	0.5479		9	rs7037117	0.3283	0.9496		9	rs1927914	120464725	G	ADD	82	-4.791	-2.528	0.01351		9	rs7860896	0.1126	0.4382
9	rs56131535	120464922	C	ADD	179	-0.5026	-0.1514	0.8798		9	rs752998	0.3283	0.9496		9	rs56131535	120464922	C	ADD	82	13.23	1.964	0.05314		9	rs10983754	0.1159	0.4382
9	rs7866214	120465118	C	ADD	179	0.9663	0.3031	0.7622		9	rs7868859	0.3283	0.9496		9	rs7866214	120465118	C	ADD	82	1.057	0.179	0.8584		9	rs10818072	0.1159	0.4382
9	rs10759932	120465144	C	ADD	179	0.6063	0.376	0.7074		9	rs79615642	0.3799	0.9496		9	rs10759932	120465144	C	ADD	82	-5.82	-2.084	0.0405		9	rs148406729	0.1159	0.4382
9	rs117435177	120467048	A	ADD	179	-5.355	-0.5375	0.5916		9	rs77841689	0.3803	0.9496		9	rs117435177	120467048	A	ADD	82	-12.57	-1.859	0.06688		9	rs72349022	0.1159	0.4382
9	rs10818073	120467576	T	ADD	179	-1.63	-0.8667	0.3873		9	rs76173069	0.3803	0.9496		9	rs10818073	120467576	T	ADD	82	-4.591	-1.283	0.2035		9	rs117076293	0.1223	0.4435
9	rs117076293	120467955	G	ADD	179	1.157	0.259	0.7959		9	rs10818073	0.3873	0.9496		9	rs117076293	120467955	G	ADD	82	-6.572	-1.562	0.1223		9	rs12377632	0.1887	0.5058
9	rs77841689	120468008	A	ADD	179	2.141	0.8796	0.3803		9	rs12344353	0.3873	0.9496		9	rs77841689	120468008	A	ADD	82	4.687	0.7938	0.4298		9	rs5030711	0.19	0.5058
9	rs58887776	120468240	TA	ADD	179	-0.419	-0.1022	0.9187		9	rs7864330	0.3873	0.9496		9	rs58887776	120468240	TA	ADD	82	-5.239	-1.296	0.199		9	rs58887776	0.199	0.5058
9	rs12344353	120468649	C	ADD	179	-1.63	-0.8667	0.3873		9	rs10759933	0.3873	0.9496		9	rs12344353	120468649	C	ADD	82	-4.591	-1.283	0.2035		9	rs11536879	0.199	0.5058
9	rs7864330	120469550	G	ADD	179	-1.63	-0.8667	0.3873		9	rs10983756	0.3873	0.9496		9	rs7864330	120469550	G	ADD	82	-4.591	-1.283	0.2035		9	rs10818073	0.2035	0.5058
9	rs11536869	120469832	G	ADD	179	5.466	1.463	0.1453		9	rs117343502	0.3873	0.9496		9	rs11536869	120469832	G	ADD	82	-6.593	-1.62	0.1093		9	rs12344353	0.2035	0.5058
9	rs1927911	120470054	A	ADD	179	-0.3268	-0.2679	0.7891		9	rs11789302	0.417	0.9496		9	rs1927911	120470054	A	ADD	82	-3.674	-1.724	0.0888		9	rs7864330	0.2035	0.5058
9	rs10759933	120470372	C	ADD	179	-1.63	-0.8667	0.3873		9	rs2737191	0.417	0.9496		9	rs10759933	120470372	C	ADD	82	-4.591	-1.283	0.2035		9	rs10759933	0.2035	0.5058
9	rs11536871	120470498	C	ADD	179	5.466	1.463	0.1453		9	rs2770150	0.417	0.9496		9	rs11536871	120470498	C	ADD	82	-6.593	-1.62	0.1093		9	rs10983756	0.2035	0.5058
9	rs11536878	120471553	A	ADD	179	-1.364	-0.7871	0.4323		9	rs61572277	0.428	0.9496		9	rs11536878	120471553	A	ADD	82	-0.3864	-0.1487	0.8822		9	rs117343502	0.2035	0.5058
9	rs11536879	120472211	G	ADD	179	-0.419	-0.1022	0.9187		9	rs11536878	0.4323	0.9496		9	rs11536879	120472211	G	ADD	82	-5.239	-1.296	0.199		9	rs4986790	0.2035	0.5058
9	rs11536881	120472357	C	ADD	179	0.9663	0.3031	0.7622		9	rs2149356	0.4572	0.9496		9	rs11536881	120472357	C	ADD	82	1.057	0.179	0.8584		9	rs139978281	0.2428	0.5709
9	rs150227660	120472612	CTTTG	ADD	179	1.083	1.004	0.3169		9	rs62571829	0.4586	0.9496		9	rs150227660	120472612	CTTTG	ADD	82	3.644	1.766	0.08138		9	rs11536857	0.2428	0.5709
9	rs12377632	120472730	C	ADD	179	0.457	0.4334	0.6653		9	rs62571851	0.4892	0.9496		9	rs12377632	120472730	C	ADD	82	2.603	1.326	0.1887		9	rs62571851	0.295	0.6193
9	rs1927907	120472764	T	ADD	179	0.6063	0.376	0.7074		9	rs145801336	0.49	0.9496		9	rs1927907	120472764	T	ADD	82	-5.82	-2.084	0.0405		9	rs913930	0.2973	0.6193
9	rs10983756	120473180	T	ADD	179	-1.63	-0.8667	0.3873		9	rs72616620	0.49	0.9496		9	rs10983756	120473180	T	ADD	82	-4.591	-1.283	0.2035		9	rs57863323	0.3231	0.6193
9	rs2770146	120473338	C	ADD	179	-0.2552	-0.231	0.8176		9	rs72616621	0.49	0.9496		9	rs2770146	120473338	C	ADD	82	1.148	0.5231	0.6024		9	rs11536897	0.3231	0.6193
9	rs117343502	120473466	A	ADD	179	-1.63	-0.8667	0.3873		9	rs72616622	0.49	0.9496		9	rs117343502	120473466	A	ADD	82	-4.591	-1.283	0.2035		9	rs73529290	0.3231	0.6193
9	rs5030717	120473834	G	ADD	179	1.148	0.6244	0.5332		9	rs118040707	0.4968	0.9496		9	rs5030717	120473834	G	ADD	82	-6.33	-2.047	0.04403		9	rs1927905	0.3231	0.6193
9	rs2149356	120474199	T	ADD	179	-0.8155	-0.7451	0.4572		9	rs5030717	0.5332	0.9496		9	rs2149356	120474199	T	ADD	82	-4.366	-2.295	0.02443		9	rs58796698	0.3231	0.6193
9	rs5030728	120474282	A	ADD	179	-0.2552	-0.231	0.8176		9	rs2737190	0.5479	0.9496		9	rs5030728	120474282	A	ADD	82	1.148	0.5231	0.6024		9	rs1554973	0.3417	0.6193
9	rs5030711	120474841	A	ADD	179	0.266	0.07595	0.9395		9	rs1927914	0.5479	0.9496		9	rs5030711	120474841	A	ADD	82	15.68	1.322	0.19		9	rs7037117	0.3417	0.6193
9	rs4986790	120475302	G	ADD	179	-1.9	-0.9957	0.3208		9	rs117435177	0.5916	0.9496		9	rs4986790	120475302	G	ADD	82	-4.591	-1.283	0.2035		9	rs752998	0.3417	0.6193
9	rs4986791	120475602	T	ADD	179	-2.235	-1.244	0.2151		9	rs187775443	0.628	0.9496		9	rs4986791	120475602	T	ADD	82	-5.616	-1.643	0.1045		9	rs7868859	0.3417	0.6193
9	rs7869402	120478032	T	ADD	179	-0.9738	-0.3214	0.7483		9	rs12377632	0.6653	0.9496		9	rs7869402	120478032	T	ADD	82	-2.224	-0.4177	0.6773		9	rs61572277	0.3573	0.6344
9	rs11536889	120478131	C	ADD	179	-0.104	-0.06868	0.9453		9	rs76285943	0.692	0.9496		9	rs11536889	120478131	C	ADD	82	0.3832	0.1346	0.8933		9	rs7037225	0.4166	0.7191
9	rs7873784	120478936	C	ADD	179	-0.1883	-0.1322	0.895		9	rs10759932	0.7074	0.9496		9	rs7873784	120478936	C	ADD	82	0.4709	0.1894	0.8503		9	rs77841689	0.4298	0.7191
9	rs11536891	120479337	C	ADD	179	-0.5275	-0.3688	0.7128		9	rs1927907	0.7074	0.9496		9	rs11536891	120479337	C	ADD	82	0.4709	0.1894	0.8503		9	rs76173069	0.4298	0.7191
9	rs11536896	120479734	C	ADD	179	-0.1883	-0.1322	0.895		9	rs11536891	0.7128	0.9496		9	rs11536896	120479734	C	ADD	82	0.4709	0.1894	0.8503		9	rs11789302	0.4885	0.7565
9	rs145801336	120479774	T	ADD	179	1.425	0.6918	0.49		9	rs10116253	0.713	0.9496		9	rs145801336	120479774	T	ADD	82	-2.207	-0.6322	0.5291		9	rs2737191	0.4885	0.7565
9	rs187775443	120479778	T	ADD	179	1.76	0.4855	0.628		9	rs139978281	0.7153	0.9496		9	rs187775443	120479778	T	ADD	82	0.8554	0.1713	0.8645		9	rs2770150	0.4885	0.7565
9	rs11536897	120480010	A	ADD	179	-2.75	-1.204	0.2303		9	rs10818072	0.7153	0.9496		9	rs11536897	120480010	A	ADD	82	4.321	0.9946	0.3231		9	rs9785283	0.5106	0.7565
9	rs1927906	120480115	C	ADD	179	-1.912	-1.237	0.2179		9	rs148406729	0.7153	0.9496		9	rs1927906	120480115	C	ADD	82	-4.469	-1.605	0.1126		9	rs145801336	0.5291	0.7565
9	rs11536898	120480210	A	ADD	179	-0.5014	-0.3069	0.7593		9	rs72349022	0.7153	0.9496		9	rs11536898	120480210	A	ADD	82	0.3147	0.1201	0.9047		9	rs72616620	0.5291	0.7565
9	rs1554973	120480812	C	ADD	179	-1.079	-0.9803	0.3283		9	rs11536857	0.7153	0.9496		9	rs1554973	120480812	C	ADD	82	-1.878	-0.9567	0.3417		9	rs72616621	0.5291	0.7565
9	rs17420985	120480893	C	ADD	179	-0.1883	-0.1322	0.895		9	rs10983755	0.7483	0.9496		9	rs17420985	120480893	C	ADD	82	0.4709	0.1894	0.8503		9	rs72616622	0.5291	0.7565
9	rs60103585	120480894	A	ADD	179	-0.5014	-0.3069	0.7593		9	rs7869402	0.7483	0.9496		9	rs60103585	120480894	A	ADD	82	0.3147	0.1201	0.9047		9	rs79615642	0.5304	0.7565
9	rs79895571	120480937	G	ADD	179	-0.9738	-0.3214	0.7483		9	rs79895571	0.7483	0.9496		9	rs79895571	120480937	G	ADD	82	-2.224	-0.4177	0.6773		9	rs2770146	0.6024	0.8319
9	rs61572277	120481210	C	ADD	179	-1.471	-0.7945	0.428		9	rs11536898	0.7593	0.9496		9	rs61572277	120481210	C	ADD	82	3.309	0.926	0.3573		9	rs5030728	0.6024	0.8319
9	rs7044464	120481397	A	ADD	179	-0.1883	-0.1322	0.895		9	rs60103585	0.7593	0.9496		9	rs7044464	120481397	A	ADD	82	0.4709	0.1894	0.8503		9	rs10983755	0.6773	0.8928
9	rs10690497	120481523	CACTT	ADD	179	-0.1883	-0.1322	0.895		9	rs10513308	0.7622	0.9496		9	rs10690497	120481523	CACTT	ADD	82	0.4709	0.1894	0.8503		9	rs7869402	0.6773	0.8928
9	rs72616620	120481729	C	ADD	179	1.425	0.6918	0.49		9	rs7866214	0.7622	0.9496		9	rs72616620	120481729	C	ADD	82	-2.207	-0.6322	0.5291		9	rs79895571	0.6773	0.8928
9	rs62571851	120481759	C	ADD	179	2.327	0.693	0.4892		9	rs11536881	0.7622	0.9496		9	rs62571851	120481759	C	ADD	82	-8.671	-1.054	0.295		9	rs7873784	0.8503	0.926
9	rs7856729	120481856	T	ADD	179	-0.1883	-0.1322	0.895		9	rs17323717	0.7622	0.9496		9	rs7856729	120481856	T	ADD	82	0.4709	0.1894	0.8503		9	rs11536891	0.8503	0.926
9	rs73529290	120482532	G	ADD	179	-2.75	-1.204	0.2303		9	rs1927911	0.7891	0.9496		9	rs73529290	120482532	G	ADD	82	4.321	0.9946	0.3231		9	rs11536896	0.8503	0.926
9	rs7846989	120482940	C	ADD	179	-1.912	-1.237	0.2179		9	rs117076293	0.7959	0.9496		9	rs7846989	120482940	C	ADD	82	-4.469	-1.605	0.1126		9	rs17420985	0.8503	0.926
9	rs7860896	120483103	G	ADD	179	-1.912	-1.237	0.2179		9	rs2770146	0.8176	0.9496		9	rs7860896	120483103	G	ADD	82	-4.469	-1.605	0.1126		9	rs7044464	0.8503	0.926
9	rs118040707	120483149	A	ADD	179	-1.852	-0.681	0.4968		9	rs5030728	0.8176	0.9496		9	rs118040707	120483149	A	ADD	82	-1.112	-0.1337	0.894		9	rs10690497	0.8503	0.926
9	rs7037225	120483639	T	ADD	179	-2.224	-1.725	0.08635		9	rs10983754	0.8244	0.9496		9	rs7037225	120483639	T	ADD	82	-1.994	-0.8167	0.4166		9	rs7856729	0.8503	0.926
9	rs7037117	120483663	G	ADD	179	-1.079	-0.9803	0.3283		9	rs56131535	0.8798	0.9496		9	rs7037117	120483663	G	ADD	82	-1.878	-0.9567	0.3417		9	rs2183016	0.8503	0.926
9	rs752998	120483776	T	ADD	179	-1.079	-0.9803	0.3283		9	rs7873784	0.895	0.9496		9	rs752998	120483776	T	ADD	82	-1.878	-0.9567	0.3417		9	rs10513308	0.8584	0.926
9	rs913930	120484009	G	ADD	179	-0.003697	-0.003465	0.9972		9	rs11536896	0.895	0.9496		9	rs913930	120484009	G	ADD	82	-2.039	-1.049	0.2973		9	rs7866214	0.8584	0.926
9	rs72616621	120484433	T	ADD	179	1.425	0.6918	0.49		9	rs17420985	0.895	0.9496		9	rs72616621	120484433	T	ADD	82	-2.207	-0.6322	0.5291		9	rs11536881	0.8584	0.926
9	rs17323717	120484645	G	ADD	179	0.9663	0.3031	0.7622		9	rs7044464	0.895	0.9496		9	rs17323717	120484645	G	ADD	82	1.057	0.179	0.8584		9	rs17323717	0.8584	0.926
9	rs76285943	120484681	A	ADD	179	1.505	0.3968	0.692		9	rs10690497	0.895	0.9496		9	rs76285943	120484681	A	ADD	82	0.8554	0.1713	0.8645		9	rs187775443	0.8645	0.926
9	rs7868859	120484944	G	ADD	179	-1.079	-0.9803	0.3283		9	rs7856729	0.895	0.9496		9	rs7868859	120484944	G	ADD	82	-1.878	-0.9567	0.3417		9	rs76285943	0.8645	0.926
9	rs2183016	120485215	C	ADD	179	-0.1883	-0.1322	0.895		9	rs2183016	0.895	0.9496		9	rs2183016	120485215	C	ADD	82	0.4709	0.1894	0.8503		9	rs11536878	0.8822	0.926
9	rs1927905	120485308	C	ADD	179	-2.75	-1.204	0.2303		9	rs7045953	0.895	0.9496		9	rs1927905	120485308	C	ADD	82	4.321	0.9946	0.3231		9	rs11536889	0.8933	0.926
9	rs7045953	120485795	G	ADD	179	-0.1883	-0.1322	0.895		9	rs58887776	0.9187	0.9516		9	rs7045953	120485795	G	ADD	82	-0.05962	-0.02413	0.9808		9	rs118040707	0.894	0.926
9	rs72616622	120486007	T	ADD	179	1.425	0.6918	0.49		9	rs11536879	0.9187	0.9516		9	rs72616622	120486007	T	ADD	82	-2.207	-0.6322	0.5291		9	rs11536898	0.9047	0.926
9	rs58796698	120486669	A	ADD	179	-2.75	-1.204	0.2303		9	rs5030711	0.9395	0.9563		9	rs58796698	120486669	A	ADD	82	4.321	0.9946	0.3231		9	rs60103585	0.9047	0.926
9	rs76173069	120487130	A	ADD	179	2.141	0.8796	0.3803		9	rs11536889	0.9453	0.9563		9	rs76173069	120487130	A	ADD	82	4.687	0.7938	0.4298		9	rs62571829	0.9592	0.9703
9	rs9785283	120487155	A	ADD	179	-2.376	-1.709	0.08923		9	rs913930	0.9972	0.9972		9	rs9785283	120487155	A	ADD	82	-1.824	-0.661	0.5106		9	rs7045953	0.9808	0.9808

## Sheet: Paired-associates learning
Controls															Cases
Linear Regression Additive Model										Multiple test correction					Linear Regression Additive Model										Multiple test correction
CHR	SNP	BP	A1	TEST	NMISS	BETA	STAT	P		CHR	SNP	UNADJ	FDR_BH		CHR	SNP	BP	A1	TEST	NMISS	BETA	STAT	P		CHR	SNP	UNADJ	FDR_BH
9	rs79615642	120458305	A	ADD	180	-2.608	-0.9907	0.3232		9	rs7873784	0.0964	0.6669		9	rs79615642	120458305	A	ADD	88	17.47	1.452	0.1503		9	rs57863323	0.09546	0.9768
9	rs10983754	120458607	T	ADD	180	-1.448	-0.8647	0.3884		9	rs11536896	0.0964	0.6669		9	rs10983754	120458607	T	ADD	88	3.279	0.5509	0.5832		9	rs11536897	0.09546	0.9768
9	rs11789302	120459526	G	ADD	180	1.723	1.554	0.122		9	rs17420985	0.0964	0.6669		9	rs11789302	120459526	G	ADD	88	0.3891	0.1043	0.9172		9	rs73529290	0.09546	0.9768
9	rs139978281	120459888	C	ADD	180	-1.229	-0.7402	0.4602		9	rs7044464	0.0964	0.6669		9	rs139978281	120459888	C	ADD	88	-1.062	-0.1668	0.868		9	rs1927905	0.09546	0.9768
9	rs57863323	120459951	G	ADD	180	-1.769	-0.788	0.4318		9	rs10690497	0.0964	0.6669		9	rs57863323	120459951	G	ADD	88	-12.27	-1.686	0.09546		9	rs58796698	0.09546	0.9768
9	rs62571829	120460722	T	ADD	180	-1.186	-0.5619	0.5749		9	rs7856729	0.0964	0.6669		9	rs62571829	120460722	T	ADD	88	1.219	0.147	0.8835		9	rs11536869	0.1198	0.9768
9	rs10818072	120461222	T	ADD	180	-1.229	-0.7402	0.4602		9	rs2183016	0.0964	0.6669		9	rs10818072	120461222	T	ADD	88	3.279	0.5509	0.5832		9	rs11536871	0.1198	0.9768
9	rs10759930	120461621	T	ADD	180	0.04856	0.04601	0.9634		9	rs7045953	0.0964	0.6669		9	rs10759930	120461621	T	ADD	88	-0.08423	-0.02301	0.9817		9	rs79615642	0.1503	0.9768
9	rs148406729	120461960	T	ADD	180	-1.229	-0.7402	0.4602		9	rs2737190	0.1112	0.6669		9	rs148406729	120461960	T	ADD	88	3.279	0.5509	0.5832		9	rs11536889	0.207	0.9768
9	rs10513308	120462253	T	ADD	180	-3.658	-1.175	0.2416		9	rs1927914	0.1112	0.6669		9	rs10513308	120462253	T	ADD	88	7.169	0.6772	0.5001		9	rs62571851	0.2102	0.9768
9	rs2737191	120462715	G	ADD	180	1.723	1.554	0.122		9	rs11536891	0.1145	0.6669		9	rs2737191	120462715	G	ADD	88	0.3891	0.1043	0.9172		9	rs1927906	0.3105	0.9768
9	rs72349022	120462818	A	ADD	180	-1.229	-0.7402	0.4602		9	rs11789302	0.122	0.6669		9	rs72349022	120462818	A	ADD	88	3.279	0.5509	0.5832		9	rs7846989	0.3105	0.9768
9	rs2770150	120463139	G	ADD	180	1.723	1.554	0.122		9	rs2737191	0.122	0.6669		9	rs2770150	120463139	G	ADD	88	0.3891	0.1043	0.9172		9	rs7860896	0.3105	0.9768
9	rs11536857	120464136	T	ADD	180	-1.229	-0.7402	0.4602		9	rs2770150	0.122	0.6669		9	rs11536857	120464136	T	ADD	88	-1.062	-0.1668	0.868		9	rs145801336	0.3108	0.9768
9	rs10759931	120464147	A	ADD	180	0.04856	0.04601	0.9634		9	rs1554973	0.1468	0.6669		9	rs10759931	120464147	A	ADD	88	-0.08423	-0.02301	0.9817		9	rs72616620	0.3108	0.9768
9	rs2737190	120464181	G	ADD	180	-1.672	-1.601	0.1112		9	rs7037117	0.1468	0.6669		9	rs2737190	120464181	G	ADD	88	-0.2617	-0.07526	0.9402		9	rs72616621	0.3108	0.9768
9	rs10116253	120464320	C	ADD	180	-1.439	-1.231	0.22		9	rs752998	0.1468	0.6669		9	rs10116253	120464320	C	ADD	88	-1.392	-0.3676	0.7141		9	rs72616622	0.3108	0.9768
9	rs10983755	120464670	A	ADD	180	-0.6421	-0.2161	0.8291		9	rs7868859	0.1468	0.6669		9	rs10983755	120464670	A	ADD	88	6.387	0.6692	0.5052		9	rs61572277	0.3187	0.9768
9	rs1927914	120464725	G	ADD	180	-1.672	-1.601	0.1112		9	rs11536878	0.1807	0.6669		9	rs1927914	120464725	G	ADD	88	-0.2617	-0.07526	0.9402		9	rs187775443	0.3433	0.9768
9	rs56131535	120464922	C	ADD	180	0.453	0.1392	0.8894		9	rs61572277	0.1875	0.6669		9	rs56131535	120464922	C	ADD	88	-5.441	-0.5008	0.6178		9	rs76285943	0.3433	0.9768
9	rs7866214	120465118	C	ADD	180	-3.658	-1.175	0.2416		9	rs11536898	0.1923	0.6669		9	rs7866214	120465118	C	ADD	88	7.169	0.6772	0.5001		9	rs4986791	0.3579	0.9768
9	rs10759932	120465144	C	ADD	180	-0.637	-0.4058	0.6854		9	rs60103585	0.1923	0.6669		9	rs10759932	120465144	C	ADD	88	-0.7013	-0.1422	0.8873		9	rs117076293	0.413	0.9768
9	rs117435177	120467048	A	ADD	180	2.35	0.2405	0.8103		9	rs2149356	0.1999	0.6669		9	rs117435177	120467048	A	ADD	88	2.402	0.1933	0.8472		9	rs10818073	0.4465	0.9768
9	rs10818073	120467576	T	ADD	180	-0.509	-0.2756	0.7832		9	rs2770146	0.2041	0.6669		9	rs10818073	120467576	T	ADD	88	4.743	0.7649	0.4465		9	rs12344353	0.4465	0.9768
9	rs117076293	120467955	G	ADD	180	-1.756	-0.4009	0.6889		9	rs5030728	0.2041	0.6669		9	rs117076293	120467955	G	ADD	88	6.284	0.8227	0.413		9	rs7864330	0.4465	0.9768
9	rs77841689	120468008	A	ADD	180	-2.299	-0.9637	0.3365		9	rs1927911	0.2126	0.6669		9	rs77841689	120468008	A	ADD	88	6.927	0.7227	0.4719		9	rs10759933	0.4465	0.9768
9	rs58887776	120468240	TA	ADD	180	-0.9926	-0.2469	0.8053		9	rs10116253	0.22	0.6669		9	rs58887776	120468240	TA	ADD	88	4.958	0.6783	0.4995		9	rs10983756	0.4465	0.9768
9	rs12344353	120468649	C	ADD	180	-0.509	-0.2756	0.7832		9	rs10513308	0.2416	0.6669		9	rs12344353	120468649	C	ADD	88	4.743	0.7649	0.4465		9	rs117343502	0.4465	0.9768
9	rs7864330	120469550	G	ADD	180	-0.509	-0.2756	0.7832		9	rs7866214	0.2416	0.6669		9	rs7864330	120469550	G	ADD	88	4.743	0.7649	0.4465		9	rs4986790	0.4465	0.9768
9	rs11536869	120469832	G	ADD	180	-0.3494	-0.1009	0.9198		9	rs11536881	0.2416	0.6669		9	rs11536869	120469832	G	ADD	88	-10.92	-1.572	0.1198		9	rs1554973	0.46	0.9768
9	rs1927911	120470054	A	ADD	180	-1.486	-1.251	0.2126		9	rs17323717	0.2416	0.6669		9	rs1927911	120470054	A	ADD	88	-1.629	-0.4312	0.6674		9	rs7037117	0.46	0.9768
9	rs10759933	120470372	C	ADD	180	-0.509	-0.2756	0.7832		9	rs913930	0.2453	0.6669		9	rs10759933	120470372	C	ADD	88	4.743	0.7649	0.4465		9	rs752998	0.46	0.9768
9	rs11536871	120470498	C	ADD	180	-0.3494	-0.1009	0.9198		9	rs79615642	0.3232	0.7699		9	rs11536871	120470498	C	ADD	88	-10.92	-1.572	0.1198		9	rs7868859	0.46	0.9768
9	rs11536878	120471553	A	ADD	180	-2.276	-1.344	0.1807		9	rs77841689	0.3365	0.7699		9	rs11536878	120471553	A	ADD	88	-1.42	-0.3113	0.7564		9	rs77841689	0.4719	0.9768
9	rs11536879	120472211	G	ADD	180	-0.9926	-0.2469	0.8053		9	rs76173069	0.3365	0.7699		9	rs11536879	120472211	G	ADD	88	4.958	0.6783	0.4995		9	rs76173069	0.4719	0.9768
9	rs11536881	120472357	C	ADD	180	-3.658	-1.175	0.2416		9	rs145801336	0.3488	0.7699		9	rs11536881	120472357	C	ADD	88	7.169	0.6772	0.5001		9	rs12377632	0.4785	0.9768
9	rs150227660	120472612	CTTTG	ADD	180	0.0489	0.04626	0.9632		9	rs72616620	0.3488	0.7699		9	rs150227660	120472612	CTTTG	ADD	88	0.07855	0.0216	0.9828		9	rs58887776	0.4995	0.9768
9	rs12377632	120472730	C	ADD	180	0.08381	0.08129	0.9353		9	rs72616621	0.3488	0.7699		9	rs12377632	120472730	C	ADD	88	-2.397	-0.712	0.4785		9	rs11536879	0.4995	0.9768
9	rs1927907	120472764	T	ADD	180	-0.637	-0.4058	0.6854		9	rs72616622	0.3488	0.7699		9	rs1927907	120472764	T	ADD	88	-0.7013	-0.1422	0.8873		9	rs10513308	0.5001	0.9768
9	rs10983756	120473180	T	ADD	180	-0.509	-0.2756	0.7832		9	rs10983754	0.3884	0.7699		9	rs10983756	120473180	T	ADD	88	4.743	0.7649	0.4465		9	rs7866214	0.5001	0.9768
9	rs2770146	120473338	C	ADD	180	1.374	1.275	0.2041		9	rs62571851	0.4267	0.7699		9	rs2770146	120473338	C	ADD	88	-0.1192	-0.03063	0.9756		9	rs11536881	0.5001	0.9768
9	rs117343502	120473466	A	ADD	180	-0.509	-0.2756	0.7832		9	rs57863323	0.4318	0.7699		9	rs117343502	120473466	A	ADD	88	4.743	0.7649	0.4465		9	rs17323717	0.5001	0.9768
9	rs5030717	120473834	G	ADD	180	-0.5913	-0.3313	0.7408		9	rs11536897	0.4318	0.7699		9	rs5030717	120473834	G	ADD	88	-2.85	-0.5309	0.5969		9	rs10983755	0.5052	0.9768
9	rs2149356	120474199	T	ADD	180	-1.375	-1.287	0.1999		9	rs73529290	0.4318	0.7699		9	rs2149356	120474199	T	ADD	88	0.1033	0.02978	0.9763		9	rs7869402	0.5052	0.9768
9	rs5030728	120474282	A	ADD	180	1.374	1.275	0.2041		9	rs1927905	0.4318	0.7699		9	rs5030728	120474282	A	ADD	88	-0.1192	-0.03063	0.9756		9	rs79895571	0.5052	0.9768
9	rs5030711	120474841	A	ADD	180	-0.3132	-0.09122	0.9274		9	rs58796698	0.4318	0.7699		9	rs5030711	120474841	A	ADD	88	-4.133	-0.2753	0.7837		9	rs913930	0.5619	0.9828
9	rs4986790	120475302	G	ADD	180	-0.3609	-0.1925	0.8476		9	rs76285943	0.4377	0.7699		9	rs4986790	120475302	G	ADD	88	4.743	0.7649	0.4465		9	rs10983754	0.5832	0.9828
9	rs4986791	120475602	T	ADD	180	-0.2468	-0.1396	0.8892		9	rs139978281	0.4602	0.7699		9	rs4986791	120475602	T	ADD	88	5.525	0.9245	0.3579		9	rs10818072	0.5832	0.9828
9	rs7869402	120478032	T	ADD	180	-0.6421	-0.2161	0.8291		9	rs10818072	0.4602	0.7699		9	rs7869402	120478032	T	ADD	88	6.387	0.6692	0.5052		9	rs148406729	0.5832	0.9828
9	rs11536889	120478131	C	ADD	180	-0.3181	-0.2144	0.8305		9	rs148406729	0.4602	0.7699		9	rs11536889	120478131	C	ADD	88	6.289	1.272	0.207		9	rs72349022	0.5832	0.9828
9	rs7873784	120478936	C	ADD	180	-2.316	-1.672	0.0964		9	rs72349022	0.4602	0.7699		9	rs7873784	120478936	C	ADD	88	0.1268	0.02932	0.9767		9	rs5030717	0.5969	0.9828
9	rs11536891	120479337	C	ADD	180	-2.209	-1.586	0.1145		9	rs11536857	0.4602	0.7699		9	rs11536891	120479337	C	ADD	88	0.1268	0.02932	0.9767		9	rs56131535	0.6178	0.9828
9	rs11536896	120479734	C	ADD	180	-2.316	-1.672	0.0964		9	rs7037225	0.5232	0.8588		9	rs11536896	120479734	C	ADD	88	0.1268	0.02932	0.9767		9	rs1927911	0.6674	0.9828
9	rs145801336	120479774	T	ADD	180	-1.896	-0.9395	0.3488		9	rs9785283	0.5563	0.8932		9	rs145801336	120479774	T	ADD	88	6.142	1.02	0.3108		9	rs10116253	0.7141	0.9828
9	rs187775443	120479778	T	ADD	180	-0.9855	-0.2773	0.7819		9	rs118040707	0.5699	0.8932		9	rs187775443	120479778	T	ADD	88	8.498	0.9532	0.3433		9	rs9785283	0.7337	0.9828
9	rs11536897	120480010	A	ADD	180	-1.769	-0.788	0.4318		9	rs62571829	0.5749	0.8932		9	rs11536897	120480010	A	ADD	88	-12.27	-1.686	0.09546		9	rs11536878	0.7564	0.9828
9	rs1927906	120480115	C	ADD	180	-0.3515	-0.2309	0.8177		9	rs10759932	0.6854	0.9384		9	rs1927906	120480115	C	ADD	88	4.994	1.02	0.3105		9	rs118040707	0.7696	0.9828
9	rs11536898	120480210	A	ADD	180	-2.087	-1.309	0.1923		9	rs1927907	0.6854	0.9384		9	rs11536898	120480210	A	ADD	88	-1.163	-0.2572	0.7976		9	rs5030711	0.7837	0.9828
9	rs1554973	120480812	C	ADD	180	-1.567	-1.457	0.1468		9	rs117076293	0.6889	0.9384		9	rs1554973	120480812	C	ADD	88	2.573	0.7423	0.46		9	rs11536898	0.7976	0.9828
9	rs17420985	120480893	C	ADD	180	-2.316	-1.672	0.0964		9	rs5030717	0.7408	0.9384		9	rs17420985	120480893	C	ADD	88	0.1268	0.02932	0.9767		9	rs60103585	0.7976	0.9828
9	rs60103585	120480894	A	ADD	180	-2.087	-1.309	0.1923		9	rs187775443	0.7819	0.9384		9	rs60103585	120480894	A	ADD	88	-1.163	-0.2572	0.7976		9	rs117435177	0.8472	0.9828
9	rs79895571	120480937	G	ADD	180	-0.6421	-0.2161	0.8291		9	rs10818073	0.7832	0.9384		9	rs79895571	120480937	G	ADD	88	6.387	0.6692	0.5052		9	rs139978281	0.868	0.9828
9	rs61572277	120481210	C	ADD	180	-2.393	-1.323	0.1875		9	rs12344353	0.7832	0.9384		9	rs61572277	120481210	C	ADD	88	-6.199	-1.003	0.3187		9	rs11536857	0.868	0.9828
9	rs7044464	120481397	A	ADD	180	-2.316	-1.672	0.0964		9	rs7864330	0.7832	0.9384		9	rs7044464	120481397	A	ADD	88	0.1268	0.02932	0.9767		9	rs62571829	0.8835	0.9828
9	rs10690497	120481523	CACTT	ADD	180	-2.316	-1.672	0.0964		9	rs10759933	0.7832	0.9384		9	rs10690497	120481523	CACTT	ADD	88	0.1268	0.02932	0.9767		9	rs10759932	0.8873	0.9828
9	rs72616620	120481729	C	ADD	180	-1.896	-0.9395	0.3488		9	rs10983756	0.7832	0.9384		9	rs72616620	120481729	C	ADD	88	6.142	1.02	0.3108		9	rs1927907	0.8873	0.9828
9	rs62571851	120481759	C	ADD	180	2.621	0.7968	0.4267		9	rs117343502	0.7832	0.9384		9	rs62571851	120481759	C	ADD	88	18.63	1.263	0.2102		9	rs11789302	0.9172	0.9828
9	rs7856729	120481856	T	ADD	180	-2.316	-1.672	0.0964		9	rs58887776	0.8053	0.9384		9	rs7856729	120481856	T	ADD	88	0.1268	0.02932	0.9767		9	rs2737191	0.9172	0.9828
9	rs73529290	120482532	G	ADD	180	-1.769	-0.788	0.4318		9	rs11536879	0.8053	0.9384		9	rs73529290	120482532	G	ADD	88	-12.27	-1.686	0.09546		9	rs2770150	0.9172	0.9828
9	rs7846989	120482940	C	ADD	180	-0.3515	-0.2309	0.8177		9	rs117435177	0.8103	0.9384		9	rs7846989	120482940	C	ADD	88	4.994	1.02	0.3105		9	rs7045953	0.9255	0.9828
9	rs7860896	120483103	G	ADD	180	-0.3515	-0.2309	0.8177		9	rs1927906	0.8177	0.9384		9	rs7860896	120483103	G	ADD	88	4.994	1.02	0.3105		9	rs7037225	0.9382	0.9828
9	rs118040707	120483149	A	ADD	180	-1.518	-0.5693	0.5699		9	rs7846989	0.8177	0.9384		9	rs118040707	120483149	A	ADD	88	-3.583	-0.2939	0.7696		9	rs2737190	0.9402	0.9828
9	rs7037225	120483639	T	ADD	180	-0.8143	-0.6397	0.5232		9	rs7860896	0.8177	0.9384		9	rs7037225	120483639	T	ADD	88	-0.3334	-0.07771	0.9382		9	rs1927914	0.9402	0.9828
9	rs7037117	120483663	G	ADD	180	-1.567	-1.457	0.1468		9	rs10983755	0.8291	0.9384		9	rs7037117	120483663	G	ADD	88	2.573	0.7423	0.46		9	rs2770146	0.9756	0.9828
9	rs752998	120483776	T	ADD	180	-1.567	-1.457	0.1468		9	rs7869402	0.8291	0.9384		9	rs752998	120483776	T	ADD	88	2.573	0.7423	0.46		9	rs5030728	0.9756	0.9828
9	rs913930	120484009	G	ADD	180	1.205	1.166	0.2453		9	rs79895571	0.8291	0.9384		9	rs913930	120484009	G	ADD	88	-2.019	-0.5824	0.5619		9	rs2149356	0.9763	0.9828
9	rs72616621	120484433	T	ADD	180	-1.896	-0.9395	0.3488		9	rs11536889	0.8305	0.9384		9	rs72616621	120484433	T	ADD	88	6.142	1.02	0.3108		9	rs7873784	0.9767	0.9828
9	rs17323717	120484645	G	ADD	180	-3.658	-1.175	0.2416		9	rs4986790	0.8476	0.9454		9	rs17323717	120484645	G	ADD	88	7.169	0.6772	0.5001		9	rs11536891	0.9767	0.9828
9	rs76285943	120484681	A	ADD	180	-2.888	-0.7779	0.4377		9	rs4986791	0.8892	0.9634		9	rs76285943	120484681	A	ADD	88	8.498	0.9532	0.3433		9	rs11536896	0.9767	0.9828
9	rs7868859	120484944	G	ADD	180	-1.567	-1.457	0.1468		9	rs56131535	0.8894	0.9634		9	rs7868859	120484944	G	ADD	88	2.573	0.7423	0.46		9	rs17420985	0.9767	0.9828
9	rs2183016	120485215	C	ADD	180	-2.316	-1.672	0.0964		9	rs11536869	0.9198	0.9634		9	rs2183016	120485215	C	ADD	88	0.1268	0.02932	0.9767		9	rs7044464	0.9767	0.9828
9	rs1927905	120485308	C	ADD	180	-1.769	-0.788	0.4318		9	rs11536871	0.9198	0.9634		9	rs1927905	120485308	C	ADD	88	-12.27	-1.686	0.09546		9	rs10690497	0.9767	0.9828
9	rs7045953	120485795	G	ADD	180	-2.316	-1.672	0.0964		9	rs5030711	0.9274	0.9634		9	rs7045953	120485795	G	ADD	88	0.4034	0.09384	0.9255		9	rs7856729	0.9767	0.9828
9	rs72616622	120486007	T	ADD	180	-1.896	-0.9395	0.3488		9	rs12377632	0.9353	0.9634		9	rs72616622	120486007	T	ADD	88	6.142	1.02	0.3108		9	rs2183016	0.9767	0.9828
9	rs58796698	120486669	A	ADD	180	-1.769	-0.788	0.4318		9	rs150227660	0.9632	0.9634		9	rs58796698	120486669	A	ADD	88	-12.27	-1.686	0.09546		9	rs10759930	0.9817	0.9828
9	rs76173069	120487130	A	ADD	180	-2.299	-0.9637	0.3365		9	rs10759930	0.9634	0.9634		9	rs76173069	120487130	A	ADD	88	6.927	0.7227	0.4719		9	rs10759931	0.9817	0.9828
9	rs9785283	120487155	A	ADD	180	-0.8091	-0.5895	0.5563		9	rs10759931	0.9634	0.9634		9	rs9785283	120487155	A	ADD	88	-1.641	-0.3413	0.7337		9	rs150227660	0.9828	0.9828

## Sheet: Letter Number sequence
Controls															Cases
Linear Regression Additive Model										Multiple test correction					Linear Regression Additive Model										Multiple test correction
CHR	SNP	BP	A1	TEST	NMISS	BETA	STAT	P		CHR	SNP	UNADJ	FDR_BH		CHR	SNP	BP	A1	TEST	NMISS	BETA	STAT	P		CHR	SNP	UNADJ	FDR_BH
9	rs79615642	120458305	A	ADD	170	0.1247	0.1674	0.8673		9	rs11536869	0.2277	0.9932		9	rs79615642	120458305	A	ADD	73	-1.445	-0.7638	0.4476		9	rs118040707	0.04688	0.4399
9	rs10983754	120458607	T	ADD	170	0.1393	0.2905	0.7718		9	rs11536871	0.2277	0.9932		9	rs10983754	120458607	T	ADD	73	-1.802	-1.505	0.137		9	rs187775443	0.08192	0.4399
9	rs11789302	120459526	G	ADD	170	0.005713	0.01758	0.986		9	rs118040707	0.2925	0.9932		9	rs11789302	120459526	G	ADD	73	-0.5376	-0.8654	0.3898		9	rs76285943	0.08192	0.4399
9	rs139978281	120459888	C	ADD	170	0.06884	0.1449	0.885		9	rs5030717	0.427	0.9932		9	rs139978281	120459888	C	ADD	73	-0.4575	-0.332	0.7409		9	rs57863323	0.09303	0.4399
9	rs57863323	120459951	G	ADD	170	0.01899	0.0286	0.9772		9	rs10759930	0.4691	0.9932		9	rs57863323	120459951	G	ADD	73	2.073	1.704	0.09303		9	rs11536897	0.09303	0.4399
9	rs62571829	120460722	T	ADD	170	-0.02622	-0.04319	0.9656		9	rs10759931	0.4691	0.9932		9	rs62571829	120460722	T	ADD	73	1.243	0.9516	0.3447		9	rs73529290	0.09303	0.4399
9	rs10818072	120461222	T	ADD	170	0.06884	0.1449	0.885		9	rs913930	0.4949	0.9932		9	rs10818072	120461222	T	ADD	73	-1.802	-1.505	0.137		9	rs1927905	0.09303	0.4399
9	rs10759930	120461621	T	ADD	170	-0.2217	-0.7256	0.4691		9	rs2737190	0.5035	0.9932		9	rs10759930	120461621	T	ADD	73	0.3606	0.5544	0.5811		9	rs58796698	0.09303	0.4399
9	rs148406729	120461960	T	ADD	170	0.06884	0.1449	0.885		9	rs1927914	0.5035	0.9932		9	rs148406729	120461960	T	ADD	73	-1.802	-1.505	0.137		9	rs11536898	0.1202	0.4399
9	rs10513308	120462253	T	ADD	170	-0.0508	-0.05482	0.9564		9	rs117435177	0.5512	0.9932		9	rs10513308	120462253	T	ADD	73	0.09529	0.05039	0.96		9	rs60103585	0.1202	0.4399
9	rs2737191	120462715	G	ADD	170	0.005713	0.01758	0.986		9	rs10759932	0.5522	0.9932		9	rs2737191	120462715	G	ADD	73	-0.5376	-0.8654	0.3898		9	rs7873784	0.1297	0.4399
9	rs72349022	120462818	A	ADD	170	0.06884	0.1449	0.885		9	rs1927907	0.5522	0.9932		9	rs72349022	120462818	A	ADD	73	-1.802	-1.505	0.137		9	rs11536891	0.1297	0.4399
9	rs2770150	120463139	G	ADD	170	0.005713	0.01758	0.986		9	rs150227660	0.5611	0.9932		9	rs2770150	120463139	G	ADD	73	-0.5376	-0.8654	0.3898		9	rs11536896	0.1297	0.4399
9	rs11536857	120464136	T	ADD	170	0.06884	0.1449	0.885		9	rs12377632	0.5642	0.9932		9	rs11536857	120464136	T	ADD	73	-0.4575	-0.332	0.7409		9	rs17420985	0.1297	0.4399
9	rs10759931	120464147	A	ADD	170	-0.2217	-0.7256	0.4691		9	rs10116253	0.5684	0.9932		9	rs10759931	120464147	A	ADD	73	0.3606	0.5544	0.5811		9	rs7044464	0.1297	0.4399
9	rs2737190	120464181	G	ADD	170	0.2031	0.6705	0.5035		9	rs11536889	0.6115	0.9932		9	rs2737190	120464181	G	ADD	73	0.1848	0.313	0.7552		9	rs10690497	0.1297	0.4399
9	rs10116253	120464320	C	ADD	170	0.1964	0.5716	0.5684		9	rs77841689	0.645	0.9932		9	rs10116253	120464320	C	ADD	73	0.6464	1.017	0.3129		9	rs7856729	0.1297	0.4399
9	rs10983755	120464670	A	ADD	170	-0.1408	-0.168	0.8668		9	rs76173069	0.645	0.9932		9	rs10983755	120464670	A	ADD	73	-1.473	-0.8996	0.3715		9	rs2183016	0.1297	0.4399
9	rs1927914	120464725	G	ADD	170	0.2031	0.6705	0.5035		9	rs1927906	0.6629	0.9932		9	rs1927914	120464725	G	ADD	73	0.1848	0.313	0.7552		9	rs10983754	0.137	0.4399
9	rs56131535	120464922	C	ADD	170	0.4161	0.4303	0.6676		9	rs7846989	0.6629	0.9932		9	rs56131535	120464922	C	ADD	73	1.615	0.8352	0.4065		9	rs10818072	0.137	0.4399
9	rs7866214	120465118	C	ADD	170	-0.0508	-0.05482	0.9564		9	rs7860896	0.6629	0.9932		9	rs7866214	120465118	C	ADD	73	0.09529	0.05039	0.96		9	rs148406729	0.137	0.4399
9	rs10759932	120465144	C	ADD	170	0.2738	0.5958	0.5522		9	rs76285943	0.665	0.9932		9	rs10759932	120465144	C	ADD	73	0.147	0.1673	0.8676		9	rs72349022	0.137	0.4399
9	rs117435177	120467048	A	ADD	170	-1.644	-0.5972	0.5512		9	rs56131535	0.6676	0.9932		9	rs117435177	120467048	A	ADD	73	-1.212	-0.4933	0.6234		9	rs61572277	0.1464	0.4399
9	rs10818073	120467576	T	ADD	170	-0.1609	-0.3041	0.7614		9	rs5030711	0.6676	0.9932		9	rs10818073	120467576	T	ADD	73	-1.78	-1.381	0.1719		9	rs4986791	0.1519	0.4399
9	rs117076293	120467955	G	ADD	170	0.02724	0.02206	0.9824		9	rs1927911	0.6769	0.9932		9	rs117076293	120467955	G	ADD	73	0.05792	0.04827	0.9616		9	rs1927906	0.1619	0.4399
9	rs77841689	120468008	A	ADD	170	0.3198	0.4616	0.645		9	rs4986791	0.6837	0.9932		9	rs77841689	120468008	A	ADD	73	1.969	1.192	0.2376		9	rs7846989	0.1619	0.4399
9	rs58887776	120468240	TA	ADD	170	-0.11	-0.09701	0.9228		9	rs7037225	0.7221	0.9932		9	rs58887776	120468240	TA	ADD	73	0.02045	0.01779	0.9859		9	rs7860896	0.1619	0.4399
9	rs12344353	120468649	C	ADD	170	-0.1609	-0.3041	0.7614		9	rs145801336	0.7367	0.9932		9	rs12344353	120468649	C	ADD	73	-1.78	-1.381	0.1719		9	rs10818073	0.1719	0.4399
9	rs7864330	120469550	G	ADD	170	-0.1609	-0.3041	0.7614		9	rs72616620	0.7367	0.9932		9	rs7864330	120469550	G	ADD	73	-1.78	-1.381	0.1719		9	rs12344353	0.1719	0.4399
9	rs11536869	120469832	G	ADD	170	1.259	1.211	0.2277		9	rs72616621	0.7367	0.9932		9	rs11536869	120469832	G	ADD	73	0.5759	0.4447	0.658		9	rs7864330	0.1719	0.4399
9	rs1927911	120470054	A	ADD	170	0.146	0.4174	0.6769		9	rs72616622	0.7367	0.9932		9	rs1927911	120470054	A	ADD	73	0.7053	1.12	0.2667		9	rs10759933	0.1719	0.4399
9	rs10759933	120470372	C	ADD	170	-0.1609	-0.3041	0.7614		9	rs2770146	0.7435	0.9932		9	rs10759933	120470372	C	ADD	73	-1.78	-1.381	0.1719		9	rs10983756	0.1719	0.4399
9	rs11536871	120470498	C	ADD	170	1.259	1.211	0.2277		9	rs5030728	0.7435	0.9932		9	rs11536871	120470498	C	ADD	73	0.5759	0.4447	0.658		9	rs117343502	0.1719	0.4399
9	rs11536878	120471553	A	ADD	170	-0.02504	-0.05045	0.9598		9	rs9785283	0.7601	0.9932		9	rs11536878	120471553	A	ADD	73	0.7782	1.046	0.2991		9	rs4986790	0.1719	0.4399
9	rs11536879	120472211	G	ADD	170	-0.11	-0.09701	0.9228		9	rs10818073	0.7614	0.9932		9	rs11536879	120472211	G	ADD	73	0.02045	0.01779	0.9859		9	rs62571851	0.2151	0.5312
9	rs11536881	120472357	C	ADD	170	-0.0508	-0.05482	0.9564		9	rs12344353	0.7614	0.9932		9	rs11536881	120472357	C	ADD	73	0.09529	0.05039	0.96		9	rs12377632	0.2198	0.5312
9	rs150227660	120472612	CTTTG	ADD	170	-0.1783	-0.5825	0.5611		9	rs7864330	0.7614	0.9932		9	rs150227660	120472612	CTTTG	ADD	73	0.1233	0.1913	0.8489		9	rs77841689	0.2376	0.544
9	rs12377632	120472730	C	ADD	170	-0.1716	-0.5778	0.5642		9	rs10759933	0.7614	0.9932		9	rs12377632	120472730	C	ADD	73	0.7778	1.238	0.2198		9	rs76173069	0.2376	0.544
9	rs1927907	120472764	T	ADD	170	0.2738	0.5958	0.5522		9	rs10983756	0.7614	0.9932		9	rs1927907	120472764	T	ADD	73	0.147	0.1673	0.8676		9	rs7045953	0.2481	0.5535
9	rs10983756	120473180	T	ADD	170	-0.1609	-0.3041	0.7614		9	rs117343502	0.7614	0.9932		9	rs10983756	120473180	T	ADD	73	-1.78	-1.381	0.1719		9	rs1927911	0.2667	0.5801
9	rs2770146	120473338	C	ADD	170	0.1033	0.3278	0.7435		9	rs10983754	0.7718	0.9932		9	rs2770146	120473338	C	ADD	73	-0.4721	-0.7296	0.4681		9	rs11536878	0.2991	0.6347
9	rs117343502	120473466	A	ADD	170	-0.1609	-0.3041	0.7614		9	rs11536898	0.7729	0.9932		9	rs117343502	120473466	A	ADD	73	-1.78	-1.381	0.1719		9	rs10116253	0.3129	0.6482
9	rs5030717	120473834	G	ADD	170	0.4229	0.7964	0.427		9	rs60103585	0.7729	0.9932		9	rs5030717	120473834	G	ADD	73	0.6915	0.7147	0.4772		9	rs5030711	0.3419	0.6783
9	rs2149356	120474199	T	ADD	170	0.05945	0.1916	0.8483		9	rs62571851	0.7807	0.9932		9	rs2149356	120474199	T	ADD	73	0.2443	0.4153	0.6793		9	rs62571829	0.3447	0.6783
9	rs5030728	120474282	A	ADD	170	0.1033	0.3278	0.7435		9	rs4986790	0.809	0.9932		9	rs5030728	120474282	A	ADD	73	-0.4721	-0.7296	0.4681		9	rs10983755	0.3715	0.6783
9	rs5030711	120474841	A	ADD	170	0.4161	0.4303	0.6676		9	rs7873784	0.82	0.9932		9	rs5030711	120474841	A	ADD	73	3.244	0.9571	0.3419		9	rs7869402	0.3715	0.6783
9	rs4986790	120475302	G	ADD	170	-0.1302	-0.2421	0.809		9	rs11536896	0.82	0.9932		9	rs4986790	120475302	G	ADD	73	-1.78	-1.381	0.1719		9	rs79895571	0.3715	0.6783
9	rs4986791	120475602	T	ADD	170	-0.2085	-0.4082	0.6837		9	rs17420985	0.82	0.9932		9	rs4986791	120475602	T	ADD	73	-1.76	-1.449	0.1519		9	rs11789302	0.3898	0.6783
9	rs7869402	120478032	T	ADD	170	-0.1408	-0.168	0.8668		9	rs7044464	0.82	0.9932		9	rs7869402	120478032	T	ADD	73	-1.473	-0.8996	0.3715		9	rs2737191	0.3898	0.6783
9	rs11536889	120478131	C	ADD	170	0.2197	0.5089	0.6115		9	rs10690497	0.82	0.9932		9	rs11536889	120478131	C	ADD	73	-0.3191	-0.3829	0.703		9	rs2770150	0.3898	0.6783
9	rs7873784	120478936	C	ADD	170	0.09217	0.2279	0.82		9	rs7856729	0.82	0.9932		9	rs7873784	120478936	C	ADD	73	1.087	1.534	0.1297		9	rs56131535	0.4065	0.6935
9	rs11536891	120479337	C	ADD	170	0.0722	0.1777	0.8592		9	rs2183016	0.82	0.9932		9	rs11536891	120479337	C	ADD	73	1.087	1.534	0.1297		9	rs79615642	0.4476	0.7037
9	rs11536896	120479734	C	ADD	170	0.09217	0.2279	0.82		9	rs7045953	0.82	0.9932		9	rs11536896	120479734	C	ADD	73	1.087	1.534	0.1297		9	rs2770146	0.4681	0.7037
9	rs145801336	120479774	T	ADD	170	0.1956	0.3368	0.7367		9	rs2149356	0.8483	0.9932		9	rs145801336	120479774	T	ADD	73	0.7125	0.7199	0.4741		9	rs5030728	0.4681	0.7037
9	rs187775443	120479778	T	ADD	170	-0.02688	-0.02676	0.9787		9	rs11536891	0.8592	0.9932		9	rs187775443	120479778	T	ADD	73	-2.91	-1.766	0.08192		9	rs145801336	0.4741	0.7037
9	rs11536897	120480010	A	ADD	170	0.01899	0.0286	0.9772		9	rs10983755	0.8668	0.9932		9	rs11536897	120480010	A	ADD	73	2.073	1.704	0.09303		9	rs72616620	0.4741	0.7037
9	rs1927906	120480115	C	ADD	170	-0.1907	-0.4367	0.6629		9	rs7869402	0.8668	0.9932		9	rs1927906	120480115	C	ADD	73	-1.27	-1.414	0.1619		9	rs72616621	0.4741	0.7037
9	rs11536898	120480210	A	ADD	170	0.1341	0.2891	0.7729		9	rs79895571	0.8668	0.9932		9	rs11536898	120480210	A	ADD	73	1.157	1.574	0.1202		9	rs72616622	0.4741	0.7037
9	rs1554973	120480812	C	ADD	170	-0.04263	-0.1362	0.8918		9	rs79615642	0.8673	0.9932		9	rs1554973	120480812	C	ADD	73	0.1959	0.332	0.7409		9	rs5030717	0.4772	0.7037
9	rs17420985	120480893	C	ADD	170	0.09217	0.2279	0.82		9	rs139978281	0.885	0.9932		9	rs17420985	120480893	C	ADD	73	1.087	1.534	0.1297		9	rs913930	0.5631	0.8154
9	rs60103585	120480894	A	ADD	170	0.1341	0.2891	0.7729		9	rs10818072	0.885	0.9932		9	rs60103585	120480894	A	ADD	73	1.157	1.574	0.1202		9	rs10759930	0.5811	0.8154
9	rs79895571	120480937	G	ADD	170	-0.1408	-0.168	0.8668		9	rs148406729	0.885	0.9932		9	rs79895571	120480937	G	ADD	73	-1.473	-0.8996	0.3715		9	rs10759931	0.5811	0.8154
9	rs61572277	120481210	C	ADD	170	-0.004581	-0.008576	0.9932		9	rs72349022	0.885	0.9932		9	rs61572277	120481210	C	ADD	73	1.528	1.469	0.1464		9	rs117435177	0.6234	0.8609
9	rs7044464	120481397	A	ADD	170	0.09217	0.2279	0.82		9	rs11536857	0.885	0.9932		9	rs7044464	120481397	A	ADD	73	1.087	1.534	0.1297		9	rs11536869	0.658	0.8761
9	rs10690497	120481523	CACTT	ADD	170	0.09217	0.2279	0.82		9	rs1554973	0.8918	0.9932		9	rs10690497	120481523	CACTT	ADD	73	1.087	1.534	0.1297		9	rs11536871	0.658	0.8761
9	rs72616620	120481729	C	ADD	170	0.1956	0.3368	0.7367		9	rs7037117	0.8918	0.9932		9	rs72616620	120481729	C	ADD	73	0.7125	0.7199	0.4741		9	rs2149356	0.6793	0.8761
9	rs62571851	120481759	C	ADD	170	0.2594	0.2788	0.7807		9	rs752998	0.8918	0.9932		9	rs62571851	120481759	C	ADD	73	-4.001	-1.251	0.2151		9	rs11536889	0.703	0.8761
9	rs7856729	120481856	T	ADD	170	0.09217	0.2279	0.82		9	rs7868859	0.8918	0.9932		9	rs7856729	120481856	T	ADD	73	1.087	1.534	0.1297		9	rs1554973	0.7409	0.8761
9	rs73529290	120482532	G	ADD	170	0.01899	0.0286	0.9772		9	rs58887776	0.9228	0.9932		9	rs73529290	120482532	G	ADD	73	2.073	1.704	0.09303		9	rs7037117	0.7409	0.8761
9	rs7846989	120482940	C	ADD	170	-0.1907	-0.4367	0.6629		9	rs11536879	0.9228	0.9932		9	rs7846989	120482940	C	ADD	73	-1.27	-1.414	0.1619		9	rs752998	0.7409	0.8761
9	rs7860896	120483103	G	ADD	170	-0.1907	-0.4367	0.6629		9	rs10513308	0.9564	0.9932		9	rs7860896	120483103	G	ADD	73	-1.27	-1.414	0.1619		9	rs7868859	0.7409	0.8761
9	rs118040707	120483149	A	ADD	170	0.8197	1.056	0.2925		9	rs7866214	0.9564	0.9932		9	rs118040707	120483149	A	ADD	73	6.366	2.024	0.04688		9	rs139978281	0.7409	0.8761
9	rs7037225	120483639	T	ADD	170	-0.1327	-0.3562	0.7221		9	rs11536881	0.9564	0.9932		9	rs7037225	120483639	T	ADD	73	-0.1101	-0.1434	0.8864		9	rs11536857	0.7409	0.8761
9	rs7037117	120483663	G	ADD	170	-0.04263	-0.1362	0.8918		9	rs17323717	0.9564	0.9932		9	rs7037117	120483663	G	ADD	73	0.1959	0.332	0.7409		9	rs2737190	0.7552	0.8761
9	rs752998	120483776	T	ADD	170	-0.04263	-0.1362	0.8918		9	rs11536878	0.9598	0.9932		9	rs752998	120483776	T	ADD	73	0.1959	0.332	0.7409		9	rs1927914	0.7552	0.8761
9	rs913930	120484009	G	ADD	170	0.2067	0.6841	0.4949		9	rs62571829	0.9656	0.9932		9	rs913930	120484009	G	ADD	73	-0.3445	-0.5811	0.5631		9	rs150227660	0.8489	0.956
9	rs72616621	120484433	T	ADD	170	0.1956	0.3368	0.7367		9	rs57863323	0.9772	0.9932		9	rs72616621	120484433	T	ADD	73	0.7125	0.7199	0.4741		9	rs10759932	0.8676	0.956
9	rs17323717	120484645	G	ADD	170	-0.0508	-0.05482	0.9564		9	rs11536897	0.9772	0.9932		9	rs17323717	120484645	G	ADD	73	0.09529	0.05039	0.96		9	rs1927907	0.8676	0.956
9	rs76285943	120484681	A	ADD	170	0.4549	0.4338	0.665		9	rs73529290	0.9772	0.9932		9	rs76285943	120484681	A	ADD	73	-2.91	-1.766	0.08192		9	rs9785283	0.8681	0.956
9	rs7868859	120484944	G	ADD	170	-0.04263	-0.1362	0.8918		9	rs1927905	0.9772	0.9932		9	rs7868859	120484944	G	ADD	73	0.1959	0.332	0.7409		9	rs7037225	0.8864	0.9639
9	rs2183016	120485215	C	ADD	170	0.09217	0.2279	0.82		9	rs58796698	0.9772	0.9932		9	rs2183016	120485215	C	ADD	73	1.087	1.534	0.1297		9	rs10513308	0.96	0.9843
9	rs1927905	120485308	C	ADD	170	0.01899	0.0286	0.9772		9	rs187775443	0.9787	0.9932		9	rs1927905	120485308	C	ADD	73	2.073	1.704	0.09303		9	rs7866214	0.96	0.9843
9	rs7045953	120485795	G	ADD	170	0.09217	0.2279	0.82		9	rs117076293	0.9824	0.9932		9	rs7045953	120485795	G	ADD	73	0.8279	1.165	0.2481		9	rs11536881	0.96	0.9843
9	rs72616622	120486007	T	ADD	170	0.1956	0.3368	0.7367		9	rs11789302	0.986	0.9932		9	rs72616622	120486007	T	ADD	73	0.7125	0.7199	0.4741		9	rs17323717	0.96	0.9843
9	rs58796698	120486669	A	ADD	170	0.01899	0.0286	0.9772		9	rs2737191	0.986	0.9932		9	rs58796698	120486669	A	ADD	73	2.073	1.704	0.09303		9	rs117076293	0.9616	0.9843
9	rs76173069	120487130	A	ADD	170	0.3198	0.4616	0.645		9	rs2770150	0.986	0.9932		9	rs76173069	120487130	A	ADD	73	1.969	1.192	0.2376		9	rs58887776	0.9859	0.9859
9	rs9785283	120487155	A	ADD	170	-0.1238	-0.3059	0.7601		9	rs61572277	0.9932	0.9932		9	rs9785283	120487155	A	ADD	73	0.1499	0.1667	0.8681		9	rs11536879	0.9859	0.9859

## Sheet: Reading of the mind in the eyes
Controls															Cases
Linear Regression Additive Model										Multiple test correction					Linear Regression Additive Model										Multiple test correction
CHR	SNP	BP	A1	TEST	NMISS	BETA	STAT	P		CHR	SNP	UNADJ	FDR_BH		CHR	SNP	BP	A1	TEST	NMISS	BETA	STAT	P		CHR	SNP	UNADJ	FDR_BH
9	rs79615642	120458305	A	ADD	180	0.5217	0.4542	0.6503		9	rs11536869	0.009667	0.4205		9	rs79615642	120458305	A	ADD	88	3.137	1.126	0.2632		9	rs58887776	0.04657	0.9745
9	rs10983754	120458607	T	ADD	180	-0.7126	-0.9779	0.3295		9	rs11536871	0.009667	0.4205		9	rs10983754	120458607	T	ADD	88	0.401	0.2922	0.7709		9	rs11536879	0.04657	0.9745
9	rs11789302	120459526	G	ADD	180	0.4073	0.8396	0.4023		9	rs117435177	0.06947	0.8657		9	rs11789302	120459526	G	ADD	88	0.4944	0.5762	0.566		9	rs5030711	0.0677	0.9745
9	rs139978281	120459888	C	ADD	180	-1.082	-1.504	0.1343		9	rs139978281	0.1343	0.8657		9	rs139978281	120459888	C	ADD	88	2.282	1.579	0.1182		9	rs117076293	0.07556	0.9745
9	rs57863323	120459951	G	ADD	180	0.6223	0.6362	0.5255		9	rs10818072	0.1343	0.8657		9	rs57863323	120459951	G	ADD	88	0.2545	0.1493	0.8817		9	rs139978281	0.1182	0.9745
9	rs62571829	120460722	T	ADD	180	-0.6645	-0.7237	0.4702		9	rs148406729	0.1343	0.8657		9	rs62571829	120460722	T	ADD	88	0.6406	0.3356	0.738		9	rs11536857	0.1182	0.9745
9	rs10818072	120461222	T	ADD	180	-1.082	-1.504	0.1343		9	rs72349022	0.1343	0.8657		9	rs10818072	120461222	T	ADD	88	0.401	0.2922	0.7709		9	rs145801336	0.1808	0.9745
9	rs10759930	120461621	T	ADD	180	0.03492	0.076	0.9395		9	rs11536857	0.1343	0.8657		9	rs10759930	120461621	T	ADD	88	0.3501	0.4155	0.6788		9	rs72616620	0.1808	0.9745
9	rs148406729	120461960	T	ADD	180	-1.082	-1.504	0.1343		9	rs10818073	0.1688	0.8657		9	rs148406729	120461960	T	ADD	88	0.401	0.2922	0.7709		9	rs72616621	0.1808	0.9745
9	rs10513308	120462253	T	ADD	180	-1.776	-1.312	0.1913		9	rs12344353	0.1688	0.8657		9	rs10513308	120462253	T	ADD	88	0.5534	0.2264	0.8215		9	rs72616622	0.1808	0.9745
9	rs2737191	120462715	G	ADD	180	0.4073	0.8396	0.4023		9	rs7864330	0.1688	0.8657		9	rs2737191	120462715	G	ADD	88	0.4944	0.5762	0.566		9	rs62571851	0.2178	0.9745
9	rs72349022	120462818	A	ADD	180	-1.082	-1.504	0.1343		9	rs10759933	0.1688	0.8657		9	rs72349022	120462818	A	ADD	88	0.401	0.2922	0.7709		9	rs1927911	0.2308	0.9745
9	rs2770150	120463139	G	ADD	180	0.4073	0.8396	0.4023		9	rs10983756	0.1688	0.8657		9	rs2770150	120463139	G	ADD	88	0.4944	0.5762	0.566		9	rs11536889	0.2553	0.9745
9	rs11536857	120464136	T	ADD	180	-1.082	-1.504	0.1343		9	rs117343502	0.1688	0.8657		9	rs11536857	120464136	T	ADD	88	2.282	1.579	0.1182		9	rs79615642	0.2632	0.9745
9	rs10759931	120464147	A	ADD	180	0.03492	0.076	0.9395		9	rs10513308	0.1913	0.8657		9	rs10759931	120464147	A	ADD	88	0.3501	0.4155	0.6788		9	rs2149356	0.2871	0.9745
9	rs2737190	120464181	G	ADD	180	-0.3441	-0.7524	0.4529		9	rs7866214	0.1913	0.8657		9	rs2737190	120464181	G	ADD	88	-0.7448	-0.9348	0.3526		9	rs12377632	0.288	0.9745
9	rs10116253	120464320	C	ADD	180	0.1436	0.2809	0.7792		9	rs11536881	0.1913	0.8657		9	rs10116253	120464320	C	ADD	88	-0.925	-1.067	0.289		9	rs10116253	0.289	0.9745
9	rs10983755	120464670	A	ADD	180	-0.7717	-0.5971	0.5512		9	rs17323717	0.1913	0.8657		9	rs10983755	120464670	A	ADD	88	0.2784	0.1263	0.8998		9	rs11536878	0.2986	0.9745
9	rs1927914	120464725	G	ADD	180	-0.3441	-0.7524	0.4529		9	rs4986790	0.1967	0.8657		9	rs1927914	120464725	G	ADD	88	-0.7448	-0.9348	0.3526		9	rs118040707	0.33	0.9745
9	rs56131535	120464922	C	ADD	180	0.5899	0.4165	0.6775		9	rs1927906	0.2189	0.8657		9	rs56131535	120464922	C	ADD	88	-0.9769	-0.3902	0.6974		9	rs2737190	0.3526	0.9745
9	rs7866214	120465118	C	ADD	180	-1.776	-1.312	0.1913		9	rs7846989	0.2189	0.8657		9	rs7866214	120465118	C	ADD	88	0.5534	0.2264	0.8215		9	rs1927914	0.3526	0.9745
9	rs10759932	120465144	C	ADD	180	0.3385	0.4954	0.6209		9	rs7860896	0.2189	0.8657		9	rs10759932	120465144	C	ADD	88	-0.2926	-0.2576	0.7974		9	rs11536898	0.3656	0.9745
9	rs117435177	120467048	A	ADD	180	-7.699	-1.827	0.06947		9	rs118040707	0.2818	0.9141		9	rs117435177	120467048	A	ADD	88	-2.326	-0.8158	0.4169		9	rs60103585	0.3656	0.9745
9	rs10818073	120467576	T	ADD	180	-1.105	-1.382	0.1688		9	rs4986791	0.2836	0.9141		9	rs10818073	120467576	T	ADD	88	0.08644	0.0603	0.9521		9	rs7045953	0.3931	0.9745
9	rs117076293	120467955	G	ADD	180	0.1243	0.06517	0.9481		9	rs10983754	0.3295	0.9141		9	rs117076293	120467955	G	ADD	88	-3.119	-1.8	0.07556		9	rs187775443	0.4165	0.9745
9	rs77841689	120468008	A	ADD	180	0.367	0.3526	0.7248		9	rs5030717	0.3571	0.9141		9	rs77841689	120468008	A	ADD	88	1.039	0.4699	0.6397		9	rs76285943	0.4165	0.9745
9	rs58887776	120468240	TA	ADD	180	0.1125	0.06423	0.9489		9	rs62571851	0.362	0.9141		9	rs58887776	120468240	TA	ADD	88	-3.33	-2.02	0.04657		9	rs117435177	0.4169	0.9745
9	rs12344353	120468649	C	ADD	180	-1.105	-1.382	0.1688		9	rs187775443	0.3633	0.9141		9	rs12344353	120468649	C	ADD	88	0.08644	0.0603	0.9521		9	rs7873784	0.4399	0.9745
9	rs7864330	120469550	G	ADD	180	-1.105	-1.382	0.1688		9	rs1554973	0.3998	0.9141		9	rs7864330	120469550	G	ADD	88	0.08644	0.0603	0.9521		9	rs11536891	0.4399	0.9745
9	rs11536869	120469832	G	ADD	180	3.871	2.616	0.009667		9	rs7037117	0.3998	0.9141		9	rs11536869	120469832	G	ADD	88	-0.791	-0.4877	0.6271		9	rs11536896	0.4399	0.9745
9	rs1927911	120470054	A	ADD	180	0.1215	0.2339	0.8154		9	rs752998	0.3998	0.9141		9	rs1927911	120470054	A	ADD	88	-1.043	-1.207	0.2308		9	rs17420985	0.4399	0.9745
9	rs10759933	120470372	C	ADD	180	-1.105	-1.382	0.1688		9	rs7868859	0.3998	0.9141		9	rs10759933	120470372	C	ADD	88	0.08644	0.0603	0.9521		9	rs7044464	0.4399	0.9745
9	rs11536871	120470498	C	ADD	180	3.871	2.616	0.009667		9	rs11789302	0.4023	0.9141		9	rs11536871	120470498	C	ADD	88	-0.791	-0.4877	0.6271		9	rs10690497	0.4399	0.9745
9	rs11536878	120471553	A	ADD	180	-0.1504	-0.203	0.8394		9	rs2737191	0.4023	0.9141		9	rs11536878	120471553	A	ADD	88	-1.093	-1.046	0.2986		9	rs7856729	0.4399	0.9745
9	rs11536879	120472211	G	ADD	180	0.1125	0.06423	0.9489		9	rs2770150	0.4023	0.9141		9	rs11536879	120472211	G	ADD	88	-3.33	-2.02	0.04657		9	rs2183016	0.4399	0.9745
9	rs11536881	120472357	C	ADD	180	-1.776	-1.312	0.1913		9	rs2737190	0.4529	0.9141		9	rs11536881	120472357	C	ADD	88	0.5534	0.2264	0.8215		9	rs2770146	0.4914	0.9745
9	rs150227660	120472612	CTTTG	ADD	180	0.05601	0.1217	0.9033		9	rs1927914	0.4529	0.9141		9	rs150227660	120472612	CTTTG	ADD	88	0.2863	0.342	0.7332		9	rs5030728	0.4914	0.9745
9	rs12377632	120472730	C	ADD	180	-0.1632	-0.3638	0.7165		9	rs11536889	0.4535	0.9141		9	rs12377632	120472730	C	ADD	88	0.8261	1.069	0.288		9	rs1554973	0.5498	0.9745
9	rs1927907	120472764	T	ADD	180	0.3385	0.4954	0.6209		9	rs913930	0.4665	0.9141		9	rs1927907	120472764	T	ADD	88	-0.2926	-0.2576	0.7974		9	rs7037117	0.5498	0.9745
9	rs10983756	120473180	T	ADD	180	-1.105	-1.382	0.1688		9	rs62571829	0.4702	0.9141		9	rs10983756	120473180	T	ADD	88	0.08644	0.0603	0.9521		9	rs752998	0.5498	0.9745
9	rs2770146	120473338	C	ADD	180	0.2486	0.5277	0.5984		9	rs11536898	0.4753	0.9141		9	rs2770146	120473338	C	ADD	88	0.618	0.6912	0.4914		9	rs7868859	0.5498	0.9745
9	rs117343502	120473466	A	ADD	180	-1.105	-1.382	0.1688		9	rs60103585	0.4753	0.9141		9	rs117343502	120473466	A	ADD	88	0.08644	0.0603	0.9521		9	rs11789302	0.566	0.9745
9	rs5030717	120473834	G	ADD	180	0.7159	0.9233	0.3571		9	rs7037225	0.5043	0.9141		9	rs5030717	120473834	G	ADD	88	-0.4356	-0.3519	0.7258		9	rs2737191	0.566	0.9745
9	rs2149356	120474199	T	ADD	180	-0.2749	-0.5889	0.5567		9	rs57863323	0.5255	0.9141		9	rs2149356	120474199	T	ADD	88	-0.8501	-1.071	0.2871		9	rs2770150	0.566	0.9745
9	rs5030728	120474282	A	ADD	180	0.2486	0.5277	0.5984		9	rs11536897	0.5255	0.9141		9	rs5030728	120474282	A	ADD	88	0.618	0.6912	0.4914		9	rs11536869	0.6271	0.9745
9	rs5030711	120474841	A	ADD	180	0.1796	0.1201	0.9045		9	rs73529290	0.5255	0.9141		9	rs5030711	120474841	A	ADD	88	-6.275	-1.851	0.0677		9	rs11536871	0.6271	0.9745
9	rs4986790	120475302	G	ADD	180	-1.053	-1.296	0.1967		9	rs1927905	0.5255	0.9141		9	rs4986790	120475302	G	ADD	88	0.08644	0.0603	0.9521		9	rs77841689	0.6397	0.9745
9	rs4986791	120475602	T	ADD	180	-0.8254	-1.076	0.2836		9	rs58796698	0.5255	0.9141		9	rs4986791	120475602	T	ADD	88	0.2488	0.1798	0.8577		9	rs76173069	0.6397	0.9745
9	rs7869402	120478032	T	ADD	180	-0.7717	-0.5971	0.5512		9	rs10983755	0.5512	0.9141		9	rs7869402	120478032	T	ADD	88	0.2784	0.1263	0.8998		9	rs10759930	0.6788	0.9745
9	rs11536889	120478131	C	ADD	180	-0.4846	-0.7512	0.4535		9	rs7869402	0.5512	0.9141		9	rs11536889	120478131	C	ADD	88	-1.307	-1.146	0.2553		9	rs10759931	0.6788	0.9745
9	rs7873784	120478936	C	ADD	180	0.02388	0.03928	0.9687		9	rs79895571	0.5512	0.9141		9	rs7873784	120478936	C	ADD	88	-0.7703	-0.7761	0.4399		9	rs56131535	0.6974	0.9745
9	rs11536891	120479337	C	ADD	180	-0.05508	-0.0902	0.9282		9	rs2149356	0.5567	0.9141		9	rs11536891	120479337	C	ADD	88	-0.7703	-0.7761	0.4399		9	rs5030717	0.7258	0.9745
9	rs11536896	120479734	C	ADD	180	0.02388	0.03928	0.9687		9	rs76285943	0.5569	0.9141		9	rs11536896	120479734	C	ADD	88	-0.7703	-0.7761	0.4399		9	rs150227660	0.7332	0.9745
9	rs145801336	120479774	T	ADD	180	0.291	0.3305	0.7414		9	rs2770146	0.5984	0.9465		9	rs145801336	120479774	T	ADD	88	-1.864	-1.35	0.1808		9	rs62571829	0.738	0.9745
9	rs187775443	120479778	T	ADD	180	-1.407	-0.9114	0.3633		9	rs5030728	0.5984	0.9465		9	rs187775443	120479778	T	ADD	88	-1.679	-0.8167	0.4165		9	rs10983754	0.7709	0.9745
9	rs11536897	120480010	A	ADD	180	0.6223	0.6362	0.5255		9	rs10759932	0.6209	0.9477		9	rs11536897	120480010	A	ADD	88	0.2545	0.1493	0.8817		9	rs10818072	0.7709	0.9745
9	rs1927906	120480115	C	ADD	180	-0.8144	-1.234	0.2189		9	rs1927907	0.6209	0.9477		9	rs1927906	120480115	C	ADD	88	0.03637	0.03207	0.9745		9	rs148406729	0.7709	0.9745
9	rs11536898	120480210	A	ADD	180	0.4983	0.7154	0.4753		9	rs79615642	0.6503	0.9627		9	rs11536898	120480210	A	ADD	88	-0.9431	-0.9097	0.3656		9	rs72349022	0.7709	0.9745
9	rs1554973	120480812	C	ADD	180	-0.3967	-0.8441	0.3998		9	rs9785283	0.657	0.9627		9	rs1554973	120480812	C	ADD	88	-0.4801	-0.6006	0.5498		9	rs61572277	0.797	0.9745
9	rs17420985	120480893	C	ADD	180	0.02388	0.03928	0.9687		9	rs56131535	0.6775	0.9627		9	rs17420985	120480893	C	ADD	88	-0.7703	-0.7761	0.4399		9	rs10759932	0.7974	0.9745
9	rs60103585	120480894	A	ADD	180	0.4983	0.7154	0.4753		9	rs12377632	0.7165	0.9627		9	rs60103585	120480894	A	ADD	88	-0.9431	-0.9097	0.3656		9	rs1927907	0.7974	0.9745
9	rs79895571	120480937	G	ADD	180	-0.7717	-0.5971	0.5512		9	rs77841689	0.7248	0.9627		9	rs79895571	120480937	G	ADD	88	0.2784	0.1263	0.8998		9	rs9785283	0.8101	0.9745
9	rs61572277	120481210	C	ADD	180	-0.1945	-0.2458	0.8061		9	rs76173069	0.7248	0.9627		9	rs61572277	120481210	C	ADD	88	0.3693	0.258	0.797		9	rs10513308	0.8215	0.9745
9	rs7044464	120481397	A	ADD	180	0.02388	0.03928	0.9687		9	rs145801336	0.7414	0.9627		9	rs7044464	120481397	A	ADD	88	-0.7703	-0.7761	0.4399		9	rs7866214	0.8215	0.9745
9	rs10690497	120481523	CACTT	ADD	180	0.02388	0.03928	0.9687		9	rs72616620	0.7414	0.9627		9	rs10690497	120481523	CACTT	ADD	88	-0.7703	-0.7761	0.4399		9	rs11536881	0.8215	0.9745
9	rs72616620	120481729	C	ADD	180	0.291	0.3305	0.7414		9	rs72616621	0.7414	0.9627		9	rs72616620	120481729	C	ADD	88	-1.864	-1.35	0.1808		9	rs17323717	0.8215	0.9745
9	rs62571851	120481759	C	ADD	180	-1.308	-0.914	0.362		9	rs72616622	0.7414	0.9627		9	rs62571851	120481759	C	ADD	88	-4.221	-1.242	0.2178		9	rs4986791	0.8577	0.9745
9	rs7856729	120481856	T	ADD	180	0.02388	0.03928	0.9687		9	rs10116253	0.7792	0.9687		9	rs7856729	120481856	T	ADD	88	-0.7703	-0.7761	0.4399		9	rs57863323	0.8817	0.9745
9	rs73529290	120482532	G	ADD	180	0.6223	0.6362	0.5255		9	rs61572277	0.8061	0.9687		9	rs73529290	120482532	G	ADD	88	0.2545	0.1493	0.8817		9	rs11536897	0.8817	0.9745
9	rs7846989	120482940	C	ADD	180	-0.8144	-1.234	0.2189		9	rs1927911	0.8154	0.9687		9	rs7846989	120482940	C	ADD	88	0.03637	0.03207	0.9745		9	rs73529290	0.8817	0.9745
9	rs7860896	120483103	G	ADD	180	-0.8144	-1.234	0.2189		9	rs11536878	0.8394	0.9687		9	rs7860896	120483103	G	ADD	88	0.03637	0.03207	0.9745		9	rs1927905	0.8817	0.9745
9	rs118040707	120483149	A	ADD	180	-1.251	-1.08	0.2818		9	rs150227660	0.9033	0.9687		9	rs118040707	120483149	A	ADD	88	2.737	0.9799	0.33		9	rs58796698	0.8817	0.9745
9	rs7037225	120483639	T	ADD	180	-0.3708	-0.6691	0.5043		9	rs5030711	0.9045	0.9687		9	rs7037225	120483639	T	ADD	88	0.1131	0.1145	0.9091		9	rs10983755	0.8998	0.9745
9	rs7037117	120483663	G	ADD	180	-0.3967	-0.8441	0.3998		9	rs11536891	0.9282	0.9687		9	rs7037117	120483663	G	ADD	88	-0.4801	-0.6006	0.5498		9	rs7869402	0.8998	0.9745
9	rs752998	120483776	T	ADD	180	-0.3967	-0.8441	0.3998		9	rs10759930	0.9395	0.9687		9	rs752998	120483776	T	ADD	88	-0.4801	-0.6006	0.5498		9	rs79895571	0.8998	0.9745
9	rs913930	120484009	G	ADD	180	0.3294	0.7298	0.4665		9	rs10759931	0.9395	0.9687		9	rs913930	120484009	G	ADD	88	0.03859	0.04823	0.9617		9	rs7037225	0.9091	0.9745
9	rs72616621	120484433	T	ADD	180	0.291	0.3305	0.7414		9	rs117076293	0.9481	0.9687		9	rs72616621	120484433	T	ADD	88	-1.864	-1.35	0.1808		9	rs10818073	0.9521	0.9745
9	rs17323717	120484645	G	ADD	180	-1.776	-1.312	0.1913		9	rs58887776	0.9489	0.9687		9	rs17323717	120484645	G	ADD	88	0.5534	0.2264	0.8215		9	rs12344353	0.9521	0.9745
9	rs76285943	120484681	A	ADD	180	-0.9521	-0.5886	0.5569		9	rs11536879	0.9489	0.9687		9	rs76285943	120484681	A	ADD	88	-1.679	-0.8167	0.4165		9	rs7864330	0.9521	0.9745
9	rs7868859	120484944	G	ADD	180	-0.3967	-0.8441	0.3998		9	rs7873784	0.9687	0.9687		9	rs7868859	120484944	G	ADD	88	-0.4801	-0.6006	0.5498		9	rs10759933	0.9521	0.9745
9	rs2183016	120485215	C	ADD	180	0.02388	0.03928	0.9687		9	rs11536896	0.9687	0.9687		9	rs2183016	120485215	C	ADD	88	-0.7703	-0.7761	0.4399		9	rs10983756	0.9521	0.9745
9	rs1927905	120485308	C	ADD	180	0.6223	0.6362	0.5255		9	rs17420985	0.9687	0.9687		9	rs1927905	120485308	C	ADD	88	0.2545	0.1493	0.8817		9	rs117343502	0.9521	0.9745
9	rs7045953	120485795	G	ADD	180	0.02388	0.03928	0.9687		9	rs7044464	0.9687	0.9687		9	rs7045953	120485795	G	ADD	88	-0.8463	-0.8585	0.3931		9	rs4986790	0.9521	0.9745
9	rs72616622	120486007	T	ADD	180	0.291	0.3305	0.7414		9	rs10690497	0.9687	0.9687		9	rs72616622	120486007	T	ADD	88	-1.864	-1.35	0.1808		9	rs913930	0.9617	0.9745
9	rs58796698	120486669	A	ADD	180	0.6223	0.6362	0.5255		9	rs7856729	0.9687	0.9687		9	rs58796698	120486669	A	ADD	88	0.2545	0.1493	0.8817		9	rs1927906	0.9745	0.9745
9	rs76173069	120487130	A	ADD	180	0.367	0.3526	0.7248		9	rs2183016	0.9687	0.9687		9	rs76173069	120487130	A	ADD	88	1.039	0.4699	0.6397		9	rs7846989	0.9745	0.9745
9	rs9785283	120487155	A	ADD	180	-0.266	-0.4449	0.657		9	rs7045953	0.9687	0.9687		9	rs9785283	120487155	A	ADD	88	0.267	0.241	0.8101		9	rs7860896	0.9745	0.9745

[truncated: 2 more sheets: Full controls (2), Full cases (2)]
