# Supplementary material for: Relevance of polymorphisms in TLR2/4 genes and their association with plasma cytokines for schizophrenia
Source: Genes Immun. 2026 Feb 26;27(2):203–9. doi: 10.1038/s41435-026-00383-5 (PMC13086572; doi:10.1038/s41435-026-00383-5)
Supplement: Supplementary file 3 — Supplementary Table 3 [file 41435_2026_383_MOESM3_ESM.xlsx]

## Sheet: Sheet1
	Supplementary Table 3: Frequencies of statistically significant TLR2 and TLR4 SNPs in controls and patients
				Controls		Patients
		Gene	Alleles (Ref/Alt)	MAC	MAF	MAC	MAF
	rs115751519	TLR2	C/T	7	0.0184211	3	0.0164835
	rs57863323	TLR4	A/G	19	0.05	10	0.0549451
	rs10983755	TLR4	G/A	11	0.0289474	5	0.0274725
	rs5030711	TLR4	C/A	7	0.0184211	2	0.010989
	rs4986790	TLR4	A/G	33	0.0868421	12	0.0659341
	rs1927906	TLR4	T/C	49	0.128947	19	0.104396
	rs1554973	TLR4	T/C	106	0.278947	49	0.269231
	TLR - Toll-like receptor; Ref - reference allele; Alt - Alternate allele; MAC - Count of minor alleles; MAF - Minor allele frequency.
