# Supplementary material for: Relevance of polymorphisms in TLR2/4 genes and their association with plasma cytokines for schizophrenia
Source: Genes Immun. 2026 Feb 26;27(2):203–9. doi: 10.1038/s41435-026-00383-5 (PMC13086572; doi:10.1038/s41435-026-00383-5)
Supplement: Supplementary file 4 — Supplementary Table 4 [file 41435_2026_383_MOESM4_ESM.xlsx]

## Sheet: Supp.table 4
	Supplementary Table 4: List of statistically significant TLR2 and TLR4 SNPs used for regression analyses.
	SNP	Cytokine	Controls	Patients
	rs115751519	IL-8	0.019	0.993
	rs4986790	IL-6	0.922	0.09
	rs1554973		0.736	0.059
	rs5030711		0.439	0.005
	rs10983755		0.013	0.848
	rs1927906		0.584	0.525
	rs5030711	TNF-α	0.21	0.999
	rs57863323		0.26	0.699
